# Supplementary material for: Linked genetic loci and genotype-dependent temperature effects shape craniofacial morphology in medaka
Source: G3 (Bethesda). 2026 Apr 9;16(6):jkag094. doi: 10.1093/g3journal/jkag094 (PMC13232513; doi:10.1093/g3journal/jkag094)
Supplement: jkag094_Supplementary_Data [file jkag094_supplementary_data.zip]

Archive with 3 entries (3 files):
- Supplementary_File_1_G3-2026-406592.xlsx
- Supplementary_File_2_G3-2026-406592.pdf
- Supplementary_File_3_G3-2026-406592.pdf
