# Supplementary material for: Linked genetic loci and genotype-dependent temperature effects shape craniofacial morphology in medaka
Source: G3 (Bethesda). 2026 Apr 9;16(6):jkag094. doi: 10.1093/g3journal/jkag094 (PMC13232513; doi:10.1093/g3journal/jkag094)
Supplement: jkag094_Supplementary_Data [file jkag094_supplementary_data.zip › Supplementary_File_1_G3-2026-406592.xlsx]

## Sheet: Supplementary Table 1
Supplementary Table 1. Genetic markers on chromosome 6 used to generate congenic strains
Marker name	Position (Mbp)a	Referenceb	Genotype in congenic strainsc
			HdrR-II1-Chr6A^HNI-II (C6A)	HdrR-II1-Chr6C^HNI-II (C6C)	HdrR-II1-Chr6C-d33^HNI-II (C6C-d33)	HdrR-II1-Chr6C-d638^HNI-II (C6C-d683)	HdrR-II1-Chr6E^HNI-II (C6E)	HdrR-II1-Chr6F^HNI-II (C6F)	HdrR-II1-Chr6C-p2333^HNI-II (C6C-p2333)	HdrR-II1-Chr6C-p789^HNI-II (C6C-p789)	HdrR-II1-Chr6C-p714^HNI-II (C6C-p714)
MM03C10K	10.7952	#1	R	R	R	R	R	R	R	R	R
MF124J8	17.852	#2	R	R	R	R	R	R	R	R	R
MM05H05K	22.1577	#1	N	R	R	R	R	R	R	R	R
MM04G06K	25.8067	#1	N	R	R	R	R	R	R	R	R
MM03H03K	26.1073	#1	N	R	R	R	R	R	R	R	R
MF01SSA031E04	26.7975	#3	N	N	R	R	R	R	N	N	N
LG6-2223	27.7072		N	N	R	R	R	R	N	N	N
LG6-2233	27.8006		N	N	N	R	R	R	N	N	N
LG6-2260	28.0689		N	N	N	R	R	R	N	N	N
LG6-22683	28.1509		N	N	N	N	R	R	N	N	N
LG6-22714	28.182		N	N	N	N	R	R	N	N	N
LG6-22717	28.19		N	N	N	N	R	R	N	N	R
LG6-22789	28.2574		N	N	N	N	R	R	N	N	R
MM02B12K	28.3339	#1	N	N	N	N	R	R	N	R	R
LG6-2333	28.7981		N	N	N	N	R	R	N	R	R
MF01SSA033C03	28.9806	#2	N	N	N	N	N	R	R	R	R
LG6-2371	29.1791		N	N	N	N	N	R	R	R	R
LG6-2389	29.3588		N	N	N	N	N	N	R	R	R
MM02E08K	30.4528	#1	N	N	N	N	N	N	R	R	R
LG6-2588	31.3555		N	N	N	N	N	N	R	R	R
a Start position of the PCR fragment on the HdrR-II1 genome (ASM223467v1).
b #1: Kimura et al. (2005), #2: Naruse et al. (2004), #3: Kimura et al. (2004), blank: newly designed in this study
c N: HNI-II homozygote, R: HdrR-II1 homozygote

## Sheet: Supplementary Table 2
Supplementary Table 2. Genetic markers on chromosome 15 used to generate congenic strains
Marker name	Position (Mbp)a	Referenceb	Genotype in congenic strainsc
			HdrR-II1-Chr15A^HNI-II (C15A)	HdrR-II1-Chr15G^HNI-II (C15G)	HdrR-II1-Chr15D^HNI-II (C15D)	HdrR-II1-Chr15C^HNI-II (C15C)	HdrR-II1-Chr15B^HNI-II (C15B)	HdrR-II1-Chr15E^HNI-II (C15E)	HdrR-II1-Chr15F^HNI-II (C15F)
MM02G08K	0.733667	#1	N	N	N	N	R	R	R
MM02B04K	7.01706	#1	N	N	N	N	R	R	R
MM01F09K	13.5586	#1	N	N	N	N	R	R	R
MM03G09K	15.3086	#1	N	N	N	N	R	R	R
MID1514	16.9702	#2	N	N	N	N	N	N	R
MM02C05K	18.4677	#1	N	N	N	R	N	N	R
MID1505	19.6102	#2	N	N	R	R	N	N	R
MM02E01K	19.7299	#1	N	N	R	R	N	N	R
MM02B06K	22.6261	#1	N	R	R	R	N	N	N
LG15-226297	22.6296		N	R	R	R	N	N	N
MF01SSA028G08	25.1438	#3	R	R	R	R	N	R	R
G053S44	27.1936	#4	R	R	R	R	N	R	R
MM05B11K	28.1269	#1	R	R	R	R	N	R	R
a Start position of the PCR fragment on the HdrR-II1 genome (ASM223467v1).
b #1: Kimura et al. (2005), #2: Kimura et al. (2012), #3: Kimura et al. (2004), #4: Shinya et al. (2023), blank: newly designed in this study
c N: HNI-II homozygote, R: HdrR-II1 homozygote

## Sheet: Supplementary Table 3
Supplementary Table 3. Genetic markers designed in this study
Marker name	Type	Primer sequence		Chromosome
		Forward	Reverse
Scaffold11I	RFLP (HaeIII)	GAGCTCTGTCTAATGAATGCC	GTCTGTGTTGGAGATCCTTTG	6
Scaffold11II	RFLP (DdeI)	GGCAGGTCACTGACGTTC	GCAACGGATCAAAATACTGCTT	6
Scaffold332	RFLP (DdeI)	GATGCAATCAGTGACTAAACACAAC	TAGTCTCGTTGACCGTATATGAGAAC	17
Scaffold87	RFLP (MseI)	CATTCTTTCACTCTTGATGTGAACC	CAGCAGCTTAAGGCTGAGTG	17
Pax3II	RFLP (MseI)	TGGGTTCTGCTTTATAGATTTCGAG	GGACTTTGAATGAGATGAAAGTGG	17
Scaffold380	RFLP (RsaI)	CTTGTGCATTTCCCCAGTTC	GAACAGAAGATTAGATGCTGTCTG	17
Scaffold308	RFLP (HaeIII)	ATGAAGCCAACAGAGAAAGGCATC	GGAGTCAACAGGATCGCTCGT	22
LG6-2223	in/del	TGGGTAATGCTGCAATGTCTG	GGACAAACTCGCCTCCTGTA	6
LG6-2233	in/del	ACAGGAAGAAGCCAACAGGT	GTTTGTTTGCACTCCTCCCA	6
LG6-2260	in/del	GCCTCCGTTATTCTGCTGTG	CGTGGAGGTTTGGTCGGTTA	6
LG6-22683	in/del	GGCATGGAAACGGGATTCTC	CCAGCGTGTTTTCTGTGTCA	6
LG6-22714	in/del	ACGCAACTCAAAACCTTTCAGT	GAGCTCTTTGTGTTGTGGCA	6
LG6-22717	in/del	GAGGAGACCAGCAAACAACC	GCCCATGTTGTTGAGACTGG	6
LG6-22789	in/del	AACCTCTTCCTCGCACTTCT	TTTTGGGTTGGGTGCACATT	6
LG6-2333	in/del	ACCGCGAGTCTCCTTATGTC	CCTGATAGACACAATGCCGC	6
LG6-2371	in/del	CCACCACGTCGTCTTCTTTG	TTGATCAATCCCAGCACCCA	6
LG6-2389	in/del	AGTCCCTTTGTACGTGTCTGA	CCTCTGCTGATCAAAGTGCT	6
LG6-2588	in/del	TAATAAACCCAGGACCGTGC	TGCATCAAATTGTGTGGAACT	6
LG15-226297	in/del	TGTGTGTGTGTGACTAAGCTG	TGCAATTCAACAATGCACCC	15

## Sheet: Supplementary Table 4
Supplementary Table 4. Genotype data of F2 progeny used in QTL mapping
Chromosome	Marker				Genotype of 368 F2 progenyb
	Name	Type	Reference for markera		2N001	2N009	2N017	2R006	2R014	2R019	2R027	2R035	2N021	2N029	2N037	2N045	2N002	2N010	2N018	2R007	2R015	2R020	2R028	2R036	2N022	2N030	2N038	2N046	2N003	2N011	2N019	2R008	2R021	2R029	2R037	2N023	2N031	2N039	2N047	2N004	2N012	2R001	2R009	2R022	2R030	2R038	2N024	2N032	2N040
1	TUN8_212	SNP	#1		H	R	R	N	H	R	H	N	N	N	R	N	N	H	H	R	H	N	H	H	R	N	R	N	H	H	H	N	H	H	N	H	H	N	H	H	H	N	H	R	N	R	R	R	H
1	MM03B08K	in/del	#2		H	R	R	N	N	H	R	H	N	N	H	N	N	H	H	R	H	N	R	H	R	N	R	N	R	H	R	H	H	H	N	R	H	H	H	H	R	H	H	H	N	R	R	R	N
1	TUN10_024	SNP	#1		H	R	R	N	N	N	R	H	N	N	H	N	N	N	H	R	H	H	R	R	H	H	R	N	H	N	H	H	H	H	N	H	R	H	H	N	R	H	N	H	N	H	H	R	N
1	TUN9_703	SNP	#1		H	R	R	N	N	N	R	H	N	N	H	N	N	N	H	R	H	H	R	R	H	H	R	N	H	N	H	H	H	H	N	H	R	H	R	N	R	H	N	H	N	H	H	R	N
1	TUN5_070	SNP	#1		H	R	R	N	N	N	R	H	N	N	H	N	N	N	H	R	H	H	R	R	H	H	R	N	H	N	H	H	H	H	N	H	R	H	R	N	R	H	N	H	N	H	H	R	N
1	TUN5_097	SNP	#1		H	H	H	N	N	N	R	H	N	N	H	N	N	N	H	H	R	H	R	R	H	H	R	H	H	N	H	H	H	H	N	H	R	R	R	N	R	H	N	R	H	H	H	R	N
1	TUN7_038	SNP	#1		H	H	H	N	N	N	R	H	N	N	H	N	N	N	H	H	R	H	R	R	H	H	R	H	H	N	H	H	H	H	N	H	R	R	R	N	R	H	N	R	H	H	H	R	N
1	TUN9_705	SNP	#1		R	H	N	N	N	N	R	H	H	N	R	N	N	R	R	H	R	H	H	R	H	H	R	H	R	H	H	H	H	R	N	R	R	R	R	N	H	H	N	H	H	H	H	H	H
1	TUN10_006	SNP	#1		R	H	N	N	N	N	R	H	H	N	R	N	N	R	R	H	R	H	H	R	H	N	R	H	R	H	H	H	H	R	N	R	R	R	R	N	H	H	N	H	H	H	H	H	H
1	TUN10_002	SNP	#1		R	H	N	N	N	N	R	H	H	N	R	N	N	R	R	H	H	H	H	R	H	N	R	H	R	H	H	H	H	R	H	R	R	R	R	N	H	H	N	H	H	H	H	H	H
1	TUN8_294	SNP	#1		R	H	N	N	N	N	H	H	H	N	R	N	N	R	R	H	H	H	H	R	H	N	R	H	R	H	H	H	H	R	H	R	H	R	R	N	H	H	N	H	H	H	H	H	H
1	TUN9_479	SNP	#1		R	H	N	N	N	N	H	H	H	N	R	N	N	R	R	H	H	H	H	R	H	N	R	H	R	H	H	H	H	H	H	R	H	H	R	N	H	H	N	H	H	H	H	H	H
1	MTctg44	in/del	#3		R	H	N	N	N	N	H	H	H	N	R	H	N	R	R	H	H	H	H	R	H	N	R	H	R	H	H	H	R	H	H	R	H	H	R	N	H	H	N	H	H	H	H	H	H
2	MM01G11K	in/del	#2		H	R	H	R	H	H	H	N	H	R	H	N	R	R	H	H	H	H	H	N	R	H	H	N	H	H	R	N	H	H	R	R	H	R	R	H	N	R	H	N	R	N	H	H	N
2	TUN10_226	SNP	#1		H	R	H	R	H	H	H	N	H	R	H	N	R	R	H	H	H	H	H	N	R	H	H	H	H	H	R	N	N	H	R	H	H	R	R	H	N	R	H	N	R	N	H	H	N
2	TUN4_268	SNP	#1		R	R	H	R	H	H	R	H	H	R	H	N	R	R	H	H	H	R	H	N	R	H	H	R	H	H	R	N	N	N	R	H	H	H	R	R	N	R	H	H	R	N	H	H	N
2	TUN10_218	SNP	#1		R	R	H	R	H	H	R	H	H	R	H	N	R	R	H	H	H	R	H	N	R	H	H	R	H	H	R	N	N	N	R	H	H	H	R	R	N	R	H	H	R	N	H	H	N
2	TUN10_190	SNP	#1		R	R	H	R	H	H	R	H	H	R	H	N	R	R	H	H	H	R	H	N	R	H	H	R	H	H	R	N	N	H	R	H	H	H	R	R	N	R	H	H	R	N	H	H	N
2	TUN5_159	SNP	#1		R	R	R	R	H	N	R	H	H	R	H	N	R	R	H	H	H	R	H	N	R	H	H	R	H	H	R	N	N	H	R	H	H	H	R	R	N	R	H	H	R	N	H	H	N
2	MM02C04K	in/del	#2		R	H	R	H	H	N	R	H	R	R	H	N	R	H	H	H	H	R	H	N	H	H	N	R	H	H	R	N	N	H	H	H	R	H	R	H	N	R	H	H	R	N	R	H	N
2	MM01D08K	in/del	#2		R	H	R	N	N	N	R	H	R	R	H	N	R	H	H	H	H	R	H	N	H	H	N	R	R	H	R	N	N	H	N	H	R	H	R	H	N	R	H	H	R	N	R	R	N
2	MM03C07K	in/del	#2		R	H	R	N	H	N	H	H	R	R	H	N	R	H	H	H	N	R	H	H	H	H	N	R	R	H	R	N	N	H	N	H	R	H	R	H	N	R	H	H	R	N	R	R	N
3	TUN10_029	SNP	#1		R	N	H	R	R	R	H	R	R	H	H	H	R	H	R	H	N	H	R	H	H	R	N	H	R	H	H	H	H	H	N	H	H	H	H	R	H	R	N	H	R	N	R	H	H
3	TUN7_073	SNP	#1		R	N	H	R	R	R	H	R	H	H	H	H	R	H	R	H	N	H	R	H	H	R	N	H	R	H	H	H	H	H	N	H	H	H	H	R	H	R	N	H	R	N	R	H	H
3	TUN9_177	SNP	#1		H	N	H	R	R	R	H	R	H	H	H	H	R	H	R	H	N	H	H	H	H	R	N	H	R	H	H	H	H	H	N	H	H	H	H	R	H	R	N	H	R	N	R	H	H
3	TUN8_086	SNP	#1		H	N	H	R	H	R	H	R	H	H	H	H	R	H	R	H	N	H	H	H	H	R	N	H	R	H	H	H	H	H	N	H	H	H	H	R	H	R	N	H	R	N	R	H	H
3	MM02B05K	in/del	#2		N	N	N	R	H	R	N	H	H	H	H	H	R	H	R	H	H	H	H	N	H	R	N	H	H	R	H	H	R	R	N	H	H	H	H	R	H	R	N	R	R	N	R	R	H
3	MM04A06K	in/del	#2		N	H	N	R	N	R	N	H	H	H	H	H	R	H	R	H	H	N	N	H	H	H	N	H	H	N	H	H	R	R	N	H	H	H	R	R	R	R	N	R	R	H	H	R	H
3	MM02C09K	in/del	#2		H	H	H	R	N	R	N	H	N	H	H	H	H	H	R	H	H	N	N	H	H	H	N	H	H	N	H	H	R	R	N	H	R	H	H	R	R	H	N	R	R	H	H	R	H
3	MM03D03K	in/del	#2		H	R	H	R	N	H	N	H	N	R	H	N	N	H	R	H	H	N	H	H	N	N	H	H	H	N	R	H	R	H	N	R	R	H	H	R	R	H	N	R	R	H	H	R	R
3	MF01SSA039F04	in/del	#3		H	R	H	R	N	H	N	H	N	R	R	N	N	H	R	H	H	N	H	H	N	N	R	H	N	N	R	H	R	H	N	R	R	H	H	R	R	H	N	R	R	R	N	R	R
4	TUN5_123	SNP	#1		N	H	H	H	H	N	H	R	N	H	H	H	N	R	H	H	H	H	H	R	H	H	H	H	R	H	H	R	R	R	R	N	N	N	N	H	H	N	R	N	R	H	H	H	N
4	TUN9_415	SNP	#1		N	H	H	H	H	N	N	R	N	H	N	H	N	R	H	H	H	H	H	R	H	H	H	H	R	H	H	R	H	R	R	N	N	N	N	H	H	N	R	N	R	H	H	R	H
4	MM01F05K	in/del	#2		N	H	H	H	H	H	N	R	N	H	N	H	N	R	H	H	H	H	H	R	R	H	H	H	R	H	H	R	H	R	H	N	N	N	N	H	H	N	R	N	H	H	H	R	H
4	MF01SSA027C07	in/del	#3		N	R	H	H	H	H	N	R	N	H	N	H	N	R	H	H	H	N	H	R	R	H	H	H	R	H	N	R	H	R	H	N	N	H	N	H	N	N	R	N	H	H	H	R	R
4	MM01F02K	in/del	#2		N	R	H	H	N	H	N	R	N	H	N	H	N	R	H	H	H	N	H	R	R	H	H	H	R	H	N	R	H	R	H	N	N	H	N	H	N	N	R	N	H	H	H	R	R
4	MM03B07K	in/del	#2		N	R	H	H	N	H	N	R	N	H	N	H	N	R	H	H	N	N	H	R	H	H	H	H	R	H	N	R	H	R	H	N	N	H	N	H	N	H	R	N	H	H	H	R	R
4	TUN8_182	SNP	#1		N	R	H	H	N	H	N	R	N	H	N	H	N	R	N	H	N	N	H	R	H	H	H	H	R	H	N	R	H	R	H	N	N	H	N	H	N	H	R	N	H	H	H	R	R
4	TUN10_200	SNP	#1		N	R	H	H	N	H	N	R	N	H	N	H	N	H	N	H	N	N	H	R	H	H	H	H	R	H	N	R	H	R	H	N	N	H	N	H	N	H	R	N	H	H	H	R	R
4	TUN10_212	SNP	#1		N	R	H	H	N	H	N	R	N	H	N	H	N	H	N	H	N	N	H	R	H	H	H	H	R	H	N	R	H	R	H	N	N	H	N	H	N	H	R	N	H	H	H	R	R
4	TUN10_003	SNP	#1		N	R	H	H	N	H	N	R	N	H	H	H	N	H	N	H	N	N	H	R	H	H	H	H	R	H	N	R	H	R	H	N	N	H	N	H	N	H	R	N	H	H	H	R	R
4	MM03H06K	in/del	#2		N	R	H	N	N	H	H	R	N	H	H	H	H	H	N	H	N	N	H	R	H	N	H	H	R	R	N	R	H	R	H	N	H	H	N	H	N	H	R	H	H	H	H	H	R
4	MM05F05K	in/del	#2		N	R	N	N	N	R	H	H	H	H	H	H	H	H	H	H	N	N	H	R	H	N	H	H	R	R	N	H	H	R	H	N	H	H	N	H	H	H	R	H	H	H	H	H	R
5	TUN10_013	SNP	#1		H	H	H	R	H	H	H	R	H	R	H	H	H	N	R	N	H	H	R	H	N	H	N	H	R	H	R	N	N	H	H	H	N	R	R	H	R	N	N	H	H	H	R	N	H
5	MF01SSA006B08	in/del	#4		H	H	H	R	H	H	H	R	H	H	H	R	H	H	R	N	N	H	R	H	N	H	N	H	H	H	H	H	N	H	H	R	N	R	R	H	R	N	N	H	H	H	R	N	H
5	MM02A08K	in/del	#2		H	H	H	R	H	H	H	R	H	H	H	R	H	H	R	N	N	H	R	R	N	H	N	H	H	H	H	H	N	H	H	H	N	R	R	H	R	N	N	H	H	H	R	N	H
5	MM04F12K	in/del	#2		H	H	H	R	H	H	H	R	H	H	H	R	H	H	R	N	N	H	R	R	N	H	N	H	H	R	H	H	N	H	H	N	N	R	R	H	R	N	N	H	H	H	R	N	H
5	OLb2004f	in/del	#4		H	H	H	R	H	H	H	R	H	H	H	R	H	H	R	N	N	H	R	R	N	H	N	H	H	R	H	H	N	H	H	N	N	R	R	N	R	N	N	H	H	H	R	N	H
5	OLc0307d	in/del	#4		H	H	N	R	H	R	H	R	H	H	H	R	H	N	R	N	N	H	R	R	H	H	N	H	H	R	H	H	N	H	H	N	N	R	R	N	R	N	H	H	H	H	R	N	H
5	OLa3008b	in/del	#4		N	H	N	H	H	R	H	R	H	N	R	R	H	N	R	N	N	H	R	R	H	H	N	N	H	R	H	R	N	N	H	N	N	R	H	N	H	N	H	N	H	H	R	N	H
5	MM04H06K	in/del	#2		N	R	N	H	H	R	H	R	H	N	H	R	R	N	R	N	H	R	R	H	H	N	N	N	N	R	H	R	H	N	R	N	H	R	H	N	N	N	N	N	R	H	R	N	H
5	MM05D05K	in/del	#2		N	R	H	N	H	R	H	R	R	N	H	R	R	H	H	H	H	H	R	H	H	N	H	H	N	R	N	R	R	N	H	H	R	R	N	N	N	N	H	N	H	H	R	H	H
6	TUN5_208	SNP	#1		R	R	N	R	N	N	H	N	R	N	N	H	H	H	H	H	R	N	H	N	R	R	H	N	R	N	R	H	R	H	H	H	N	R	R	R	R	R	H	H	H	R	H	N	H
6	TUN9_391	SNP	#1		R	R	N	R	N	N	H	N	R	N	N	H	H	H	H	H	R	N	H	N	R	R	H	N	R	N	R	H	R	H	H	H	N	R	R	R	R	R	H	H	H	R	H	N	H
6	MM04D02K	in/del	#2		R	R	N	R	N	N	H	N	R	N	N	H	H	H	H	H	R	N	H	N	R	R	H	N	R	N	R	H	R	H	H	H	N	R	R	R	R	R	H	H	H	R	H	N	H
6	TUN4_168	SNP	#1		R	R	N	R	N	N	H	N	R	N	N	H	H	H	H	H	R	N	H	N	R	R	N	N	R	N	R	H	R	H	H	H	N	R	R	R	R	R	H	H	H	R	H	N	H
6	MF01SSA047E09	RFLP (RasI)	#4		R	R	N	R	N	N	H	N	R	N	N	H	H	H	H	H	R	N	H	N	R	R	H	N	R	N	R	H	R	H	H	H	N	R	R	R	R	R	H	H	H	R	H	N	N
6	MF01FSA008I08	RFLP (Hae III)	#4		R	H	N	R	N	N	H	N	R	N	N	H	H	H	H	H	R	N	H	N	R	R	H	N	R	N	R	R	R	H	N	H	N	R	R	R	R	R	H	H	H	R	H	N	N
6	OLe0706h	RFLP (HinfI)	#4		R	H	N	R	N	N	H	N	R	N	N	H	H	H	H	H	R	N	H	N	R	R	H	N	R	N	R	R	R	H	N	H	N	R	R	R	R	R	H	H	H	R	H	N	N
6	MF124J8	in/del	#4		R	H	N	R	N	N	H	N	R	N	H	H	H	H	H	H	R	N	H	N	R	R	H	N	R	N	R	R	R	H	N	H	N	R	R	R	R	R	H	H	H	R	H	N	N
6	OLb0305h	RFLP (MnlI)	#4		R	H	N	R	N	N	H	H	R	N	H	H	H	H	H	H	R	N	H	N	R	R	N	N	R	N	R	R	R	R	N	H	N	R	R	R	R	R	H	H	H	R	H	N	N
6	MF01SSA064C12	RFLP (MseI)	#4		R	H	N	R	N	N	H	H	R	N	H	H	H	N	H	H	R	N	H	N	R	R	N	N	R	N	R	R	R	R	N	H	N	R	R	R	R	R	H	H	R	R	H	N	N
6	MM05H05K	in/del	#2		R	H	H	H	N	N	H	H	R	N	H	H	H	N	H	H	R	N	H	N	H	R	N	N	R	N	R	R	R	R	N	H	N	R	R	R	R	H	H	H	R	R	H	N	N
6	MF01SSA022A11	RFLP (MseI)	#4		R	H	H	H	H	N	H	H	R	N	H	H	R	N	H	H	H	N	H	N	H	R	N	N	R	N	R	R	R	R	N	N	N	H	R	R	H	H	H	H	R	H	N	N	H
6	MM04G06K	in/del	#2		R	H	H	H	H	N	R	H	H	N	H	H	R	N	H	H	H	N	H	N	H	R	N	H	R	N	R	R	R	R	N	N	N	H	H	R	H	H	H	H	R	H	N	N	H
6	MM03H03K	in/del	#2		R	H	H	H	H	N	R	H	H	N	H	H	R	N	H	H	H	N	H	N	H	H	N	H	R	N	R	R	R	R	N	N	N	H	N	R	H	H	H	H	R	H	N	N	H
6	Scaffold11I	RFLP (HaeIII)			R	H	H	H	H	N	R	H	H	N	H	H	R	N	H	H	H	N	H	N	H	H	N	H	R	N	R	R	R	R	N	N	N	H	N	R	H	H	H	H	R	H	N	N	H
6	MF01SSA031E04	in/del	#3		R	H	H	H	H	N	R	H	H	N	H	H	R	N	H	H	N	H	H	N	H	H	N	H	R	N	R	R	R	R	N	N	N	H	N	R	H	H	H	H	R	H	N	N	H
6	Scaffold11II	RFLP (DdeI)			R	H	H	H	H	N	R	H	H	N	H	H	R	N	H	H	N	H	H	N	H	H	N	H	R	N	R	R	R	R	N	N	N	H	N	R	H	H	H	H	R	H	N	N	H
6	MM02B12K	in/del	#2		H	H	H	H	H	N	R	R	H	N	H	H	R	N	N	H	N	H	H	N	N	N	N	H	R	N	R	R	R	H	N	N	N	H	N	R	H	H	H	H	R	H	N	N	H
6	MF01SSA033C03	RFLP (Hin fI)	#4		H	H	H	H	H	H	R	R	H	N	H	H	R	N	N	H	N	H	H	N	N	N	N	H	R	N	R	R	R	H	N	N	N	H	N	R	H	H	H	R	R	H	N	N	H
6	MM02E08K	in/del	#2		H	H	H	H	H	H	R	R	H	N	H	H	H	H	N	H	N	H	H	H	N	N	N	H	R	N	R	R	R	H	N	N	N	H	N	R	H	N	H	R	R	H	H	H	H
7	TUN10_263	SNP	#1		H	R	H	R	R	R	H	H	H	N	H	H	H	N	H	N	H	R	H	H	N	N	R	N	R	R	H	R	H	N	H	N	H	H	N	H	R	H	H	H	R	H	H	N	R
7	TUN5_110	SNP	#1		H	R	H	R	R	R	H	H	H	N	H	H	H	N	H	N	H	R	H	H	N	N	R	N	R	R	H	R	H	N	H	N	H	H	N	H	R	H	H	H	R	H	H	N	R
7	TUN10_188	SNP	#1		H	R	H	R	R	R	H	H	H	N	H	H	H	N	H	N	H	R	H	H	N	N	R	N	R	R	H	R	H	N	H	N	H	H	N	H	R	H	H	H	R	H	H	N	R
7	TUN8_066	SNP	#1		H	R	H	R	R	R	H	H	H	N	N	H	H	N	H	N	H	R	H	H	N	N	R	N	R	R	H	H	H	N	H	N	H	H	H	H	R	H	N	H	H	H	H	N	R
7	MM05H08K	in/del	#2		H	R	H	R	R	R	H	H	H	N	N	H	H	N	H	N	R	R	H	H	N	N	R	N	R	R	H	H	H	N	H	N	H	H	H	H	R	H	N	H	H	H	R	N	H
7	MM03A11K	in/del	#2		H	H	H	R	R	H	H	N	N	N	N	H	H	N	N	N	R	H	R	H	N	H	R	H	N	R	N	H	H	H	H	N	H	N	H	R	R	H	N	H	H	R	R	H	H
7	SC3ctg41	in/del	#4		H	H	H	H	H	H	H	N	N	N	N	R	H	N	H	H	R	H	R	H	N	H	R	H	N	R	N	H	H	H	H	H	H	N	R	R	R	R	N	H	H	R	H	R	H
7	TUN10_035	SNP	#1		R	H	R	H	H	H	H	N	N	N	N	R	R	N	H	H	H	H	H	H	N	H	R	H	N	R	N	H	H	H	H	H	H	N	R	R	R	R	H	H	H	R	H	R	N
7	MM02E05K	in/del	#2		R	H	R	H	H	H	H	N	N	N	N	R	R	N	H	H	H	H	H	H	N	H	R	H	-	R	N	H	H	H	H	H	H	N	R	R	R	R	H	H	H	R	H	R	N
8	TUN3_0219	SNP	#1		N	N	H	H	H	H	N	N	H	R	R	H	R	H	H	N	H	R	R	H	N	H	H	H	R	H	N	R	R	N	R	N	H	R	H	N	N	H	R	H	N	N	H	H	H
8	OLb0202h	in/del	#4		N	N	H	H	H	H	N	H	N	H	H	R	R	H	H	N	H	R	R	H	N	H	H	H	R	H	N	R	R	H	R	N	H	R	H	N	N	N	H	H	N	N	H	N	H
8	MM05A07K	in/del	#2		N	N	H	H	H	H	N	H	N	H	H	R	R	H	H	N	H	R	H	H	N	H	R	H	R	H	N	R	R	H	R	N	N	R	R	N	H	N	H	R	N	N	H	N	H
8	MM03G02K	in/del	#2		N	N	H	H	H	H	N	H	N	H	H	R	R	H	H	N	R	R	H	H	N	R	H	H	R	R	H	R	R	H	R	N	N	R	R	N	H	N	N	R	N	N	H	N	H
8	MF01FSA034M01	in/del	#3		N	N	H	H	H	H	N	H	N	H	H	R	R	H	H	N	R	R	H	N	H	R	H	H	R	R	H	R	R	H	R	N	N	R	H	N	H	N	N	R	N	N	H	N	H
8	OLb0405c	in/del	#4		H	N	H	N	H	H	N	H	N	N	H	R	R	H	H	N	R	R	H	N	H	R	H	H	R	H	H	R	H	R	R	N	N	R	H	H	H	N	N	R	N	N	H	N	H
8	MM05A08K	in/del	#2		R	H	H	H	H	N	N	R	H	N	H	R	H	H	H	N	R	R	N	H	H	H	H	H	H	H	R	H	H	R	N	N	N	R	H	R	H	H	N	R	H	N	N	N	H
9	TUN6_088	SNP	#1		H	R	N	R	R	H	H	N	N	R	R	R	H	H	H	H	H	N	N	H	R	H	H	N	H	H	H	H	N	H	H	H	H	N	N	H	H	H	H	N	H	H	N	H	H
9	TUN6_076	SNP	#1		H	R	N	R	R	H	H	N	N	R	R	R	H	H	H	H	H	N	N	H	R	H	H	N	H	H	H	H	N	N	H	H	H	N	N	H	H	H	H	N	H	H	N	H	H
9	MM02G10K	in/del	#2		H	R	N	R	H	H	N	H	N	R	R	H	H	H	N	H	H	H	N	N	H	H	R	H	H	H	H	H	H	H	H	H	H	N	H	H	R	R	H	N	H	H	H	H	R
9	MM04H09K	in/del	#2		H	R	N	R	H	H	N	H	N	H	R	H	H	H	N	H	H	H	N	H	H	H	R	H	H	H	H	H	H	H	R	R	H	N	H	H	R	R	H	N	H	H	H	H	R
9	MM02B09K	in/del	#2		H	R	N	R	N	H	N	H	N	H	R	H	H	H	N	H	H	H	N	H	H	H	R	H	H	H	H	H	H	H	R	R	H	N	H	H	R	R	H	N	H	H	H	H	R
9	MF01SSA028B02	in/del	#3		H	R	N	R	N	H	N	H	N	H	R	H	H	H	N	H	H	H	N	H	H	H	R	H	H	H	H	H	H	H	R	R	H	N	H	H	R	R	H	N	H	H	H	H	R
9	MF01SSA025F06	in/del	#4		H	R	N	R	N	R	N	H	H	H	R	H	H	H	N	H	H	H	N	H	H	H	R	H	H	H	R	R	H	H	R	R	H	N	H	H	R	R	H	N	H	H	H	H	R
9	OLb2107h	in/del	#4		H	R	H	R	N	H	N	H	H	H	R	H	H	H	H	H	H	H	N	H	H	H	R	H	H	H	R	H	H	H	R	R	H	N	H	H	R	R	H	N	H	H	R	H	R
9	MM01D10K	in/del	#2		H	R	H	H	N	H	N	H	H	H	R	H	N	H	H	H	H	H	N	H	H	H	R	H	H	H	R	H	H	H	R	R	H	N	H	H	R	R	H	N	H	H	R	H	R
9	TUN3_0145	SNP	#1		H	R	H	H	N	H	N	H	H	H	R	H	N	H	H	H	H	H	N	H	H	H	R	H	H	H	R	H	H	H	R	R	H	N	H	H	H	R	H	N	H	H	R	H	R
9	MM02H09K	in/del	#2		H	N	H	H	N	H	N	H	N	H	H	H	H	H	H	H	H	H	N	H	H	H	R	H	N	H	R	H	N	N	R	R	H	N	H	H	N	R	H	N	H	H	R	H	R
10	MM05C05K	in/del	#2		H	N	H	R	H	H	N	R	N	H	R	H	R	N	H	H	N	R	N	R	N	R	H	N	R	R	H	H	N	H	R	R	N	R	H	H	N	H	N	R	H	H	H	H	R
10	TUN4_034	SNP	#1		H	N	H	H	H	H	N	R	N	H	R	H	R	N	H	H	N	R	N	R	N	R	H	N	R	R	H	H	N	H	R	H	N	R	H	H	N	H	N	H	H	H	H	H	R
10	TUN7_074	SNP	#1		H	N	H	H	H	H	N	R	N	H	R	H	R	N	H	H	N	R	N	R	N	R	H	N	R	R	H	H	N	H	R	H	N	R	H	H	N	H	N	H	H	H	H	H	R
10	TUN10_260	SNP	#1		H	N	H	H	H	H	N	R	N	H	R	N	R	N	H	H	N	R	N	R	N	R	H	N	R	R	H	H	N	H	R	N	N	R	H	H	N	H	N	H	N	H	H	H	R
10	MM02A04K	in/del	#2		N	H	H	H	H	H	N	R	N	H	H	H	R	H	R	R	N	R	N	R	N	R	H	N	R	R	H	H	N	H	R	N	N	R	H	H	N	H	H	H	N	H	H	H	R
10	MM04H01K	in/del	#2		N	H	R	H	H	H	N	H	N	H	H	H	R	H	R	R	N	R	N	R	N	R	R	H	R	H	R	N	N	H	H	H	H	H	N	H	H	H	H	H	N	H	H	H	H
10	MM01D04K	in/del	#2		N	H	R	H	H	H	N	H	N	N	H	H	R	H	R	R	N	R	H	H	N	N	H	H	R	H	H	N	H	H	H	H	R	H	N	H	H	H	H	H	N	H	H	H	H
10	OLb0506g	in/del	#4		N	H	H	N	H	R	H	N	H	N	H	H	H	H	H	R	N	H	H	N	N	N	H	H	R	H	H	N	H	H	N	R	R	N	N	H	H	H	H	N	N	N	H	H	N
11	MM05D06K	in/del	#2		R	H	N	R	R	R	H	R	H	H	H	H	N	R	H	H	N	H	H	H	H	H	H	H	H	N	N	R	R	N	H	H	H	H	H	R	H	R	R	H	H	N	R	N	H
11	MM05H10K	in/del	#2		R	H	N	R	R	R	H	R	H	H	H	H	N	R	H	H	N	H	H	H	H	H	H	H	H	H	N	R	R	N	H	H	H	R	H	H	H	R	R	H	H	N	R	N	H
11	MM05D08K	in/del	#2		R	R	N	H	R	R	H	R	R	H	R	H	N	H	H	H	H	H	H	H	H	H	H	H	H	H	N	R	H	N	H	H	H	R	H	H	H	R	R	R	H	N	R	N	N
11	MM03E08K	in/del	#2		R	H	N	H	R	R	N	H	H	H	R	H	N	N	N	N	H	N	H	H	R	H	N	H	R	H	N	R	N	N	H	H	H	R	H	H	R	R	R	R	H	N	R	N	N
11	MM03F03K	in/del	#2		R	H	N	H	R	H	N	H	H	H	R	R	N	N	N	N	H	H	H	H	R	H	N	H	R	H	N	H	N	N	H	H	H	R	H	H	R	R	H	H	H	N	R	N	N
11	TUN3_0107	SNP	#1		R	H	N	H	R	H	N	H	H	H	R	R	N	N	N	N	H	H	H	H	R	N	N	H	R	H	N	H	N	N	H	H	H	R	H	H	R	R	H	H	H	N	R	N	N
11	MM05E06K	in/del	#2		H	H	N	N	R	H	N	N	H	N	R	R	H	N	N	N	H	H	H	H	R	N	H	H	R	H	N	N	N	N	H	H	R	R	H	H	R	R	H	H	H	N	R	N	N
11	TUN5_044	SNP	#1		H	H	N	N	R	H	N	N	H	N	R	R	H	N	N	N	H	H	H	H	R	N	H	H	R	H	N	N	N	N	H	H	R	R	H	H	R	R	H	H	H	N	R	N	N
11	TUN10_071	SNP	#1		H	H	N	N	R	H	N	N	H	N	R	R	H	N	N	N	H	H	N	H	R	N	H	H	R	H	N	N	N	N	H	N	R	R	H	H	R	R	H	H	H	N	R	N	N
11	TUN6_128	SNP	#1		H	H	N	N	R	H	N	N	H	N	R	R	H	N	N	N	H	H	N	H	R	N	H	H	R	H	N	N	N	N	H	N	R	R	H	H	R	R	H	H	H	N	R	N	N
12	MM05F09K	in/del	#2		H	R	H	H	N	N	N	N	H	R	H	N	H	H	R	H	H	R	H	R	N	R	N	H	N	H	N	R	H	N	H	H	N	R	N	H	R	H	R	N	N	H	H	N	H
12	MM05B02K	in/del	#2		H	R	H	H	N	N	H	N	N	R	H	N	H	H	R	H	H	R	H	R	N	R	N	H	N	H	N	R	H	N	R	H	N	H	N	H	H	H	H	N	N	H	H	N	R
12	MM04F01K	in/del	#2		R	H	H	H	N	N	H	N	N	H	H	N	H	N	H	H	R	R	H	H	N	R	N	H	N	H	N	R	H	N	R	N	N	H	N	H	H	H	H	H	N	H	H	N	H
12	TUN8_092	SNP	#1		R	H	H	H	N	N	H	N	N	H	H	N	H	N	H	H	R	R	H	H	N	H	N	H	N	H	N	R	R	N	R	N	N	H	N	H	H	H	H	H	N	H	H	N	H
12	TUN5_126	SNP	#1		R	H	H	H	N	N	H	N	H	H	R	N	H	N	H	H	R	R	H	H	N	H	N	H	N	H	N	R	R	N	R	N	N	R	N	H	H	H	N	H	N	H	H	N	H
12	TUN5_025	SNP	#1		H	H	H	R	H	H	H	N	H	H	R	N	N	H	N	N	H	R	R	H	H	H	N	H	H	H	H	R	R	H	R	N	N	R	H	N	N	H	N	H	H	H	H	N	H
12	TUN9_421	SNP	#1		H	H	H	R	H	H	H	N	H	H	R	N	N	H	N	N	H	R	R	H	R	H	N	H	H	H	H	R	R	H	R	N	N	R	H	N	N	H	N	H	H	H	N	N	H
12	TUN10_265	SNP	#1		R	H	H	R	H	H	H	N	H	H	R	N	N	H	N	H	H	R	R	H	R	H	N	H	H	N	H	R	R	H	R	N	N	R	H	N	N	H	N	H	H	H	N	N	H
12	MM05H07K	in/del	#2		R	H	H	R	H	H	H	N	H	H	R	N	N	H	N	H	H	R	R	H	R	H	N	H	H	N	H	R	H	H	R	N	N	R	H	N	N	H	N	H	H	H	N	N	H
13	TUN10_146	SNP	#1		H	H	N	R	N	N	N	H	N	H	N	H	H	R	R	N	N	R	H	H	H	H	H	N	H	H	H	H	H	H	R	H	H	H	N	N	H	R	H	R	H	R	R	N	H
13	TUN7_053	SNP	#1		R	H	N	R	N	N	N	H	N	H	N	H	H	R	R	N	N	R	H	H	H	H	H	N	H	H	H	H	H	H	R	H	H	N	N	N	H	R	H	R	H	R	R	N	H
13	MM05D11K	in/del	#2		R	H	H	R	N	N	N	N	N	H	N	H	H	R	R	N	N	R	H	H	H	H	R	N	H	H	H	N	H	R	H	H	H	N	N	N	N	R	H	H	H	R	R	N	H
13	OLa0501g	in/del	#4		R	H	H	R	N	N	N	N	N	H	N	N	R	H	R	N	N	R	N	H	H	H	R	N	H	H	H	N	H	R	H	R	H	N	N	N	H	H	H	H	H	H	R	N	H
13	MM03F04K	in/del	#2		R	N	H	R	N	N	N	N	N	N	N	N	R	H	R	N	N	R	N	H	H	H	R	N	H	H	H	N	R	R	H	R	H	N	N	N	H	H	H	H	H	H	R	N	H
13	MM03B06K	in/del	#2		H	N	H	R	N	N	H	N	N	N	N	N	R	H	R	N	N	R	N	H	H	H	R	N	H	H	H	N	R	R	H	R	R	H	H	H	H	H	H	H	H	H	R	N	H
13	MM04C09K	in/del	#2		H	N	H	R	N	N	H	N	N	N	N	N	R	H	R	N	N	R	N	H	H	H	R	N	H	H	H	N	R	R	H	R	R	H	H	H	H	H	H	H	H	H	R	N	N
13	OLb2601b	in/del	#4		H	N	H	R	N	N	H	N	N	N	N	N	R	H	R	N	N	R	N	H	H	H	R	N	H	H	H	N	R	R	H	R	R	H	H	H	H	H	H	H	H	H	R	N	N
13	MF01SSA026H05	in/del	#3		H	N	H	R	N	N	H	N	N	N	H	N	R	H	R	N	N	R	N	H	H	H	R	N	H	H	H	N	R	R	H	R	R	H	H	H	H	H	H	H	H	H	R	N	N
13	MM04C10K	in/del	#2		H	N	H	R	N	N	H	N	N	N	H	N	R	H	R	H	N	R	N	H	H	H	R	N	H	H	H	N	R	R	N	R	R	H	H	H	H	H	H	H	H	H	R	N	N
13	MM03D10K	in/del	#2		H	N	H	R	N	N	H	N	N	N	H	N	R	H	R	H	N	R	N	H	H	H	R	N	H	H	H	N	R	R	N	R	R	H	H	H	H	H	H	H	H	H	R	N	N
13	SC3ctg58	in/del	#4		H	N	H	R	H	H	H	N	H	N	H	N	R	H	R	H	H	R	N	H	H	R	H	N	N	H	N	H	R	H	N	R	R	H	H	H	H	H	H	N	N	H	H	N	N
13	MM01B10K	in/del	#2		H	N	H	R	H	R	H	N	H	H	H	N	H	H	H	H	H	R	N	H	H	R	H	N	N	H	N	H	R	H	N	H	R	H	H	H	H	H	H	N	N	H	H	N	N
14	MM05B10K	in/del	#2		H	H	H	N	H	H	-	H	H	H	H	H	N	N	H	H	R	H	-	R	H	H	R	H	H	H	H	H	H	H	H	R	R	R	R	N	R	H	H	R	H	H	N	R	H
14	TUN10_088	SNP	#1		R	H	H	N	R	H	N	H	R	H	H	R	N	N	H	H	H	R	N	H	H	H	H	H	H	H	R	H	R	H	H	H	R	H	R	N	H	H	H	R	R	H	N	R	R
14	TUN10_015	SNP	#1		R	H	H	N	R	H	N	H	R	H	H	R	N	N	H	H	H	R	N	H	H	H	H	H	H	H	R	H	R	H	H	H	R	H	R	N	H	H	H	R	R	H	N	R	R
14	MF01SSA025C04	in/del	#3		R	H	H	N	R	H	N	H	R	H	H	R	N	N	H	H	H	R	N	N	H	H	H	H	H	H	R	H	R	H	H	H	R	N	R	N	H	H	H	R	R	H	N	R	R
14	MM05D09K	in/del	#2		R	H	H	N	R	H	N	H	R	H	H	R	N	N	H	H	H	R	N	N	H	H	H	H	H	H	R	H	R	H	H	H	R	N	R	N	H	H	H	R	R	H	N	R	R
14	TUN5_050	SNP	#1		H	H	H	N	R	R	N	H	R	R	H	R	N	N	H	H	H	R	N	N	N	H	H	H	N	N	R	H	R	H	H	H	H	N	H	N	H	H	H	R	H	H	N	R	R
14	TUN4_154	SNP	#1		H	H	H	N	R	R	N	H	R	R	H	R	N	N	H	H	H	R	N	N	N	H	H	H	N	N	R	H	R	H	H	H	H	N	H	N	H	H	H	R	H	H	N	R	R
14	TUN3_0141	SNP	#1		H	H	H	N	R	R	N	H	R	R	H	R	N	N	H	H	H	R	N	N	N	H	N	H	N	N	R	H	R	H	H	H	H	N	H	N	H	H	H	R	H	H	N	R	R
14	MM04G02K	in/del	#2		H	H	H	N	R	R	N	H	R	R	H	R	N	N	H	H	H	R	N	N	N	H	N	H	N	N	R	H	H	H	H	H	H	N	H	N	H	H	H	H	H	H	H	R	R
14	MM05E04K	in/del	#2		N	R	H	N	R	R	H	H	R	H	N	R	N	N	R	H	H	R	R	H	N	H	N	R	N	N	R	H	H	N	R	H	H	N	H	N	H	R	N	H	H	H	H	R	R
14	MM02G04K	in/del	#2		N	R	H	H	H	R	H	H	H	H	H	H	H	N	H	N	H	H	R	H	H	R	H	H	N	N	H	N	N	H	R	H	H	N	H	N	H	R	N	N	N	H	H	H	R
14	MF01SSA012D07	in/del	#3		N	R	H	H	H	R	H	H	H	H	H	H	H	N	H	N	H	H	R	H	H	R	H	H	N	N	H	N	N	H	R	H	H	N	H	N	H	R	N	N	N	H	R	H	R
15	TUN10_026	SNP	#1		H	H	H	R	N	H	H	R	N	H	H	H	R	H	R	H	R	H	R	R	N	N	H	N	R	N	H	H	H	N	H	N	R	H	N	H	R	N	N	H	R	H	H	R	R
15	TUN10_099	SNP	#1		H	H	H	R	N	H	H	R	N	H	H	H	R	H	R	H	R	H	R	R	N	N	H	N	R	N	H	H	H	N	H	N	R	H	N	H	R	H	N	H	R	H	H	R	R
15	MM02D04K	in/del	#2		H	H	R	R	N	N	N	R	H	H	N	R	R	H	R	H	R	R	H	R	N	R	H	N	R	N	H	H	R	N	N	N	R	H	N	H	R	H	H	H	R	R	R	R	H
15	MF01SSA028G08	in/del	#3		H	H	H	R	N	N	H	R	H	R	N	R	R	H	R	H	H	R	H	H	H	R	R	N	H	N	H	R	R	N	H	N	H	H	H	H	R	H	H	R	R	R	R	R	H
15	MM05B11K	in/del	#2		H	H	H	R	N	N	H	H	H	R	H	R	R	H	R	N	H	H	N	H	H	R	R	N	H	H	H	R	R	H	H	H	H	R	H	N	R	H	H	R	R	R	R	R	N
16	TUN5_186	SNP	#1		H	H	H	H	H	H	H	H	N	N	H	N	R	H	N	N	H	R	H	H	R	H	N	N	R	H	H	H	H	N	N	H	R	H	N	R	N	N	N	R	N	H	N	H	H
16	TUN9_184	SNP	#1		H	H	H	H	H	H	H	H	N	N	H	N	R	H	N	N	N	R	H	H	R	H	N	N	R	H	H	H	H	N	N	H	R	H	N	R	N	N	N	R	N	H	H	H	H
16	MF01SSA017D07	in/del	#4		H	H	H	H	H	H	H	H	N	H	H	H	R	H	N	H	N	H	H	N	R	N	N	N	R	H	H	H	H	N	H	H	R	H	N	H	N	N	N	R	H	H	H	H	H
16	MM04A02K	in/del	#2		R	H	H	H	H	R	N	H	N	H	R	H	R	R	N	H	N	N	N	H	R	N	N	N	R	H	N	H	H	N	H	H	R	H	N	H	H	H	N	H	H	H	H	R	H
16	TUN9_048	SNP	#1		R	H	N	H	H	H	H	H	N	H	H	R	R	R	N	H	N	N	N	H	R	N	N	H	H	H	N	R	H	H	R	R	H	H	H	H	H	H	H	H	H	H	R	R	N
16	Olgc2	in/del	#3		R	H	N	H	H	H	H	H	N	H	H	R	R	R	N	H	N	N	N	H	R	N	N	H	H	H	N	R	H	H	R	R	H	H	H	H	H	H	H	H	R	H	R	R	N
17	TUN6_063	SNP	#1		N	H	R	N	H	H	H	R	N	N	H	H	H	H	H	R	H	H	R	N	H	N	N	H	H	R	R	N	H	H	H	N	N	H	N	H	H	H	R	N	H	H	H	H	H
17	TUN9_417	SNP	#1		N	H	R	N	H	H	H	R	N	N	H	H	H	N	H	R	H	H	R	N	H	N	N	H	H	R	R	N	H	H	H	N	N	H	N	H	H	H	R	N	H	H	H	H	H
17	MF01SSA019H06	in/del	#4		N	H	R	N	R	H	H	H	N	N	R	H	H	N	H	H	H	H	R	R	H	N	N	H	H	R	R	N	H	H	H	N	N	H	N	H	H	H	R	N	H	H	H	H	H
17	MF01SSA026B02	RFLP (Mnl I)	#4		H	H	R	N	R	H	H	H	N	N	R	H	R	N	H	H	H	R	R	R	H	N	N	H	H	R	R	N	H	H	H	N	N	H	N	H	H	H	R	N	H	H	H	H	H
17	MM04B07K	in/del	#2		H	H	R	N	R	H	H	H	N	N	R	H	R	N	H	H	H	R	R	R	H	R	N	H	H	R	R	N	H	H	H	N	N	H	N	R	H	H	R	N	H	H	H	H	H
17	Scaffold332	RFLP (DdeI)			H	H	R	N	R	H	H	H	N	N	R	H	R	N	H	H	H	R	R	R	H	R	N	H	H	R	R	N	H	H	H	N	N	H	N	R	H	H	R	N	H	H	H	H	H
17	MM04A12K	in/del	#2		H	H	R	N	R	N	H	H	H	N	R	H	R	N	H	H	H	R	R	R	H	R	N	H	H	R	R	N	H	H	H	H	N	H	N	R	H	H	R	N	H	H	H	H	H
17	OLf2012e	RFLP (Mnl I)	#4		H	H	R	N	R	N	H	H	H	N	R	H	R	N	H	H	H	R	R	R	H	R	N	H	H	R	H	N	H	H	H	H	N	H	N	R	H	H	R	N	H	H	H	H	H
17	MF01SSA047B02	RFLP (RasI)	#4		H	H	R	N	H	N	H	H	H	N	R	H	R	N	H	H	H	R	R	R	H	R	N	H	H	R	H	N	H	H	H	H	N	H	N	R	H	H	R	N	H	H	H	H	H
17	MF01SSA003B11	in/del	#4		H	H	R	N	H	N	H	H	H	N	R	H	R	N	H	H	H	R	R	R	H	R	N	H	H	R	H	N	H	H	H	H	N	H	N	R	H	H	R	N	H	H	H	H	H
17	MM02E09K	in/del	#2		H	H	R	N	H	N	H	H	H	N	R	H	R	N	H	H	H	R	R	R	H	R	N	H	H	R	H	N	H	H	H	H	N	H	N	R	H	H	R	N	H	H	H	H	N
17	MM04D05K	in/del	#2		H	H	R	N	H	N	H	H	H	H	H	H	R	N	H	H	H	R	R	R	H	R	N	H	H	R	H	N	H	N	H	H	N	H	N	R	H	H	R	N	H	R	H	H	N
17	Scaffold87	RFLP (MseI)			H	H	R	N	H	N	H	H	R	H	H	H	R	N	H	H	H	R	R	R	H	R	N	H	H	R	H	N	H	N	H	H	N	H	N	H	H	H	R	N	H	R	H	H	N
17	Pax3II	RFLP (MseI)			H	H	R	N	H	N	H	H	R	H	H	H	R	N	H	H	H	R	R	R	H	R	N	H	H	R	H	N	H	N	H	H	N	H	N	R	H	H	R	-	H	R	H	H	N
17	Scaffold380	RFLP (RsaI)			H	H	R	N	H	N	H	H	R	H	H	H	R	N	H	H	H	R	R	R	H	R	N	H	H	R	H	N	H	N	H	H	N	H	N	R	H	H	R	N	N	R	H	H	N
17	MF01FSA023A23	RFLP (MseI)	#4		H	H	R	N	H	N	H	H	R	H	H	H	R	N	H	H	H	R	R	R	H	R	N	H	H	R	H	N	H	N	H	H	N	H	N	R	H	H	R	N	N	R	H	H	N
17	OLa0505f	RFLP (DdeI)	#4		H	H	R	N	H	N	H	H	R	H	H	N	R	N	H	H	H	R	R	R	H	R	N	H	H	R	H	N	H	N	H	H	N	H	N	R	H	H	R	N	N	R	H	H	N
17	MF01SSA033A11	RFLP (DdeI)	#4		H	H	R	N	H	N	H	H	R	H	H	N	R	N	H	H	H	R	R	R	H	R	N	H	H	R	H	N	H	N	H	H	N	H	N	R	H	H	R	N	N	R	H	H	N
17	AU171933	in/del	#4		H	H	R	N	H	N	H	H	R	H	H	N	R	N	H	H	H	R	R	R	H	R	N	H	H	R	H	N	H	N	H	H	N	H	N	R	H	H	R	N	N	R	H	H	N
17	MF01SSA022D05	in/del	#4		H	H	R	N	H	N	N	H	R	H	H	N	R	N	H	H	H	R	R	R	N	R	N	H	H	R	H	N	H	N	H	H	N	H	N	R	H	H	R	N	N	R	H	H	N
17	MM02A02K	in/del	#2		H	H	R	N	H	N	N	H	R	H	H	N	H	N	H	H	H	R	H	R	N	R	N	H	H	R	H	N	H	N	N	H	N	H	N	R	H	H	R	N	N	R	H	H	N
17	OLb1505d	in/del	#3		H	H	R	N	H	N	N	H	R	H	H	N	H	N	H	H	H	R	H	R	N	R	N	H	H	H	H	N	H	N	N	H	N	N	N	R	H	H	R	N	N	R	H	H	N
17	OLd0603f	RFLP (HaeIII)	#4		H	H	R	N	H	N	N	H	R	H	H	N	H	N	H	H	H	R	H	R	N	R	N	H	H	H	N	N	H	N	N	R	N	N	N	R	H	H	R	N	N	R	H	H	N
17	MF01SSA024G02	in/del	#4		H	H	R	N	N	N	N	H	R	H	H	N	N	N	H	H	H	R	H	R	N	R	N	R	H	H	N	N	N	N	N	R	N	N	H	R	H	H	R	N	N	-	H	H	N
17	MM04A05K	in/del	#2		H	H	R	N	N	N	N	H	R	H	H	N	N	N	H	H	H	R	H	R	N	R	N	R	H	H	N	N	N	H	N	R	N	N	H	R	H	H	R	N	N	R	H	H	N
17	MM01G01K	in/del	#2		H	H	H	N	N	N	N	H	R	H	H	N	N	N	H	H	H	R	H	R	N	R	H	R	H	H	N	N	N	H	N	R	N	N	H	R	H	H	R	N	H	R	H	H	N
17	TUN8_030	SNP	#1		H	H	H	N	N	N	N	H	R	H	H	N	N	N	H	H	H	R	H	R	N	R	H	R	H	H	N	N	N	H	N	R	N	N	H	R	H	H	R	N	H	R	R	H	N
17	TUN5_166	SNP	#1		H	H	H	N	N	N	N	H	R	H	H	N	N	N	H	H	H	R	H	R	N	R	H	R	R	H	N	N	N	H	N	R	N	H	H	R	H	H	R	N	H	R	R	R	N
17	TUN4_245	SNP	#1		H	H	H	N	N	N	N	H	R	H	H	N	N	N	H	H	H	R	H	R	N	R	H	R	R	H	N	N	N	H	N	R	N	H	H	R	H	H	R	N	H	R	R	R	N
18	TUN8_166	SNP	#1		N	R	N	H	N	N	H	N	H	N	H	R	N	H	H	N	R	R	H	H	H	H	H	H	H	N	H	R	H	R	H	R	H	H	R	N	H	N	H	R	H	R	H	N	H
18	MM05G01K	in/del	#2		N	H	N	H	N	N	H	N	H	H	N	H	H	R	R	N	R	H	H	R	H	N	H	H	R	H	H	H	H	R	N	R	H	H	R	H	H	N	N	H	H	H	H	H	N
18	OLa1011h	in/del	#4		N	H	N	H	N	N	H	N	N	H	N	N	H	R	H	H	R	H	R	R	N	N	H	R	R	H	H	N	H	R	H	H	H	H	H	H	H	H	N	H	H	H	H	H	H
18	TUN10_060	SNP	#1		N	N	H	H	N	N	H	N	N	H	H	N	H	H	H	H	H	H	R	H	N	N	H	R	H	H	H	N	H	H	H	H	H	H	H	R	H	H	N	H	H	H	H	H	H
18	TUN10_051	SNP	#1		N	N	H	H	N	N	H	N	N	H	H	N	H	H	H	H	H	H	R	H	N	N	H	R	H	H	H	N	R	H	H	H	H	H	H	R	H	H	N	H	H	N	H	H	H
18	TUN10_234	SNP	#1		N	N	H	H	N	N	H	N	H	H	H	N	H	H	H	H	H	H	R	H	N	N	H	R	H	H	H	N	R	H	H	H	H	H	H	R	H	H	N	H	H	N	H	H	H
18	TUN5_006	SNP	#1		N	N	H	H	N	N	H	N	H	H	H	N	H	H	H	H	H	H	R	H	N	N	H	R	H	H	H	N	R	H	H	H	H	H	H	R	H	H	N	H	H	N	H	H	H
18	MM02H03K	in/del	#2		N	N	H	H	H	H	H	N	H	H	H	H	R	H	H	H	H	N	H	H	H	N	N	R	H	H	N	N	R	H	H	N	H	H	H	R	H	H	N	N	H	N	H	H	H
19	TUN10_197	SNP	#1		R	H	H	N	N	H	R	H	R	R	H	H	H	H	R	N	H	R	H	N	R	H	H	N	H	N	H	R	H	N	R	H	H	R	H	H	R	H	H	H	N	H	R	N	R
19	TUN8_204	SNP	#1		R	H	H	N	N	H	R	H	R	R	H	H	H	H	R	N	H	R	H	N	R	H	H	N	H	N	H	R	H	N	R	H	H	R	H	N	R	H	H	H	N	H	R	N	R
19	TUN7_152	SNP	#1		R	H	H	N	N	H	R	H	R	R	H	H	H	H	R	N	H	R	H	N	R	H	H	N	H	N	H	R	H	N	R	H	H	R	H	N	R	H	H	H	N	H	R	N	R
19	MM03D09K	in/del	#2		R	H	H	N	N	H	R	R	R	R	H	N	H	H	H	H	H	R	H	N	R	R	N	H	H	N	H	R	R	H	R	H	R	R	H	N	R	H	R	H	H	H	R	N	R
19	TUN7_051	SNP	#1		R	H	H	N	N	R	H	R	H	R	H	N	H	H	H	H	R	H	H	N	H	H	H	H	H	N	H	R	R	H	R	H	R	R	H	H	R	H	R	N	H	H	R	N	H
19	TUN9_704	SNP	#1		R	H	H	N	N	R	H	R	H	R	H	N	H	H	H	H	R	H	H	N	H	H	H	H	H	N	H	R	R	H	R	H	R	R	H	H	R	H	R	N	H	H	R	N	H
19	TUN9_217	SNP	#1		R	H	H	N	N	R	H	R	H	R	H	N	H	H	H	H	R	H	H	N	H	H	H	H	H	N	H	R	R	H	R	H	R	R	H	H	R	H	R	N	H	H	R	N	H
19	MM05C03K	in/del	#2		R	H	H	N	H	R	H	R	H	H	H	N	H	H	H	H	R	H	N	H	H	H	R	H	H	N	H	H	R	H	H	H	R	H	H	H	R	H	R	N	H	H	H	N	H
20	TUN10_045	SNP	#1		N	H	H	H	H	H	H	N	H	H	R	N	H	H	R	N	N	H	R	H	H	R	H	N	H	R	N	N	H	H	N	H	R	H	H	N	N	R	N	N	N	H	H	H	H
20	TUN5_114	SNP	#1		N	H	H	H	H	H	H	N	H	H	R	N	H	H	R	N	N	H	R	H	H	R	H	N	H	R	N	N	H	H	N	H	R	H	H	N	N	R	N	N	N	H	H	H	H
20	TUN10_121	SNP	#1		N	H	H	H	H	H	H	N	H	H	R	N	H	H	H	N	N	H	R	H	H	R	H	N	H	R	N	N	H	H	N	H	R	H	H	N	N	R	N	N	N	H	H	H	H
20	TUN8_100	SNP	#1		N	H	H	H	H	H	H	N	H	H	H	N	H	H	H	N	N	H	R	H	H	R	H	N	H	R	N	N	H	H	N	H	R	H	H	N	N	R	H	N	N	H	H	H	H
20	MM05C06K	in/del	#2		H	H	H	H	H	N	H	N	N	H	H	H	H	N	N	N	N	H	H	H	H	R	H	N	R	R	N	N	H	H	N	H	H	H	R	N	N	R	H	N	N	H	H	H	H
20	MM05C07K	in/del	#2		H	H	H	H	H	N	H	N	N	H	H	H	H	N	N	N	N	H	H	H	H	R	H	H	H	R	N	N	H	H	N	H	H	H	R	N	N	R	H	N	N	H	H	H	N
20	MM05C08K	in/del	#2		H	R	R	H	H	N	R	N	N	R	N	H	R	N	N	N	N	H	H	H	H	H	H	H	H	H	N	N	H	H	N	N	N	H	R	N	N	R	R	N	N	H	H	H	N
20	TUN8_059	SNP	#1		H	R	R	N	H	N	R	N	N	H	N	H	R	N	N	H	N	H	N	R	H	N	H	R	H	H	N	N	H	H	N	H	N	H	R	N	H	N	R	N	N	R	H	N	H
20	TUN7_212	SNP	#1		H	R	R	N	N	H	R	H	N	H	N	H	R	N	N	H	N	H	N	R	H	N	H	R	H	H	N	N	H	H	N	H	N	H	R	H	R	N	R	N	N	R	H	N	H
20	TUN10_185	SNP	#1		H	R	R	N	N	H	R	H	N	H	N	H	R	N	N	H	N	H	N	R	H	N	H	R	H	H	H	H	H	H	N	H	N	H	R	H	R	N	R	H	N	R	H	N	H
21	TUN10_249	SNP	#1		H	N	N	R	H	N	R	H	H	R	H	H	N	H	H	H	H	H	R	N	H	N	H	H	N	H	H	H	H	H	R	H	N	H	H	N	R	H	H	R	R	H	N	H	N
21	TUN10_068	SNP	#1		H	N	N	R	H	N	R	H	H	R	H	H	N	H	H	H	H	H	R	N	H	N	H	H	N	H	H	H	H	H	R	H	N	H	H	N	R	H	H	R	R	H	N	H	N
21	TUN9_243	SNP	#1		H	N	N	R	H	N	R	H	H	R	H	H	N	H	H	H	H	H	R	N	H	N	H	H	N	H	H	H	H	H	R	H	N	H	H	N	R	H	H	R	R	H	N	H	N
21	TUN5_121	SNP	#1		H	N	N	R	H	N	R	H	H	H	H	H	N	H	H	H	H	H	R	N	N	N	H	H	N	H	H	H	H	H	R	H	N	H	H	N	R	H	H	R	R	H	N	H	N
21	MM05H02K	in/del	#2		H	N	N	R	H	N	R	H	H	H	H	H	N	H	H	H	H	H	R	N	N	N	H	H	N	H	H	H	H	H	R	H	N	H	H	N	R	H	H	R	R	H	N	H	N
21	AU167320	RFLP (DdeI)	#4		H	N	N	R	H	N	H	H	H	H	H	R	N	H	H	H	H	H	R	N	N	H	H	H	N	H	H	H	R	H	R	H	N	H	H	N	R	H	H	R	R	H	N	H	N
21	AU167395	RFLP (Hin fI)	#4		N	N	H	H	H	N	H	H	N	H	H	R	N	H	N	H	H	N	R	H	N	H	H	H	N	N	H	H	R	H	R	H	N	H	H	N	R	H	H	R	R	H	N	H	N
21	MM05C09K	in/del	#2		N	N	H	H	H	N	H	H	N	H	H	R	N	H	N	H	H	N	R	H	H	H	H	H	N	N	H	H	R	H	R	H	N	H	H	N	R	H	H	R	R	H	N	H	N
21	OLa0706h	RFLP (FokI)	#4		N	N	H	H	H	N	H	H	N	H	H	R	N	H	H	H	H	N	R	H	H	H	H	H	N	H	H	H	R	H	R	H	N	H	H	N	R	H	H	R	R	N	N	H	N
21	MF01SSA042E11-1	in/del	#3		N	H	N	H	H	N	H	H	N	H	H	R	N	H	H	H	H	H	R	H	H	H	H	H	H	H	R	H	H	H	R	H	N	H	H	N	R	H	H	R	R	N	N	H	N
21	TUN4_060	SNP	#1		N	H	H	H	H	N	H	H	N	H	H	R	N	H	H	H	H	H	R	H	H	H	H	H	H	H	R	H	H	H	R	H	N	H	H	N	R	H	H	R	R	N	N	H	N
21	TUN_0121	SNP	#1		N	H	H	H	H	N	H	H	N	H	H	H	N	H	H	H	H	H	R	H	H	H	H	H	H	H	R	H	H	H	R	H	N	H	H	N	R	H	H	R	R	N	N	H	N
21	TUN9_033	SNP	#1		N	H	H	H	H	N	H	H	N	H	H	H	N	H	H	H	H	H	R	H	H	H	H	H	H	H	R	H	H	H	R	H	N	H	H	N	R	H	H	R	R	N	N	H	N
21	MM04G07K	in/del	#2		N	H	H	H	H	N	H	H	N	H	H	H	N	H	H	H	H	H	R	H	H	H	H	H	H	H	R	H	H	H	R	H	N	H	H	N	R	H	H	R	R	N	N	H	N
21	TUN10_128	SNP	#1		N	H	H	H	H	N	H	H	N	H	H	H	N	H	H	H	H	H	R	H	H	H	H	H	H	H	R	H	H	H	R	H	N	H	H	N	R	H	H	R	R	N	N	H	N
21	TIT18g06	RFLP (MseI)	#4		N	H	H	H	H	N	H	H	N	H	H	H	N	H	H	H	H	H	R	H	H	H	H	H	H	H	R	H	H	H	R	H	N	H	H	N	R	H	H	R	R	N	N	H	N
21	MF01SSA009F06	in/del	#4		H	H	H	H	H	N	H	H	N	H	-	H	N	R	H	H	H	H	R	H	H	H	H	H	R	H	R	H	H	H	R	H	N	H	H	N	R	H	H	R	R	N	N	H	N
21	OLa1304f	RFLP (DdeI)	#4		H	H	H	H	H	H	H	H	N	H	H	H	N	R	H	H	H	H	R	H	H	H	H	H	R	H	R	H	H	H	R	H	N	H	H	N	R	H	H	R	R	N	N	H	N
21	AU169483	RFLP (HaeIII)	#4		H	H	H	H	H	H	H	H	N	H	H	H	N	R	H	H	H	H	R	H	H	H	H	H	R	H	R	H	H	H	R	H	N	H	H	N	R	H	H	R	R	N	N	H	N
21	DLX1	RFLP (ApaI)	#4		H	H	R	H	H	H	H	H	N	H	H	H	H	R	H	H	H	H	R	R	H	H	H	H	R	H	R	H	H	R	R	H	N	H	H	N	H	H	H	R	R	N	N	H	N
21	OLc5812d	RFLP (MseI)	#4		H	H	R	H	H	H	H	H	N	H	H	H	H	R	H	H	H	H	R	R	H	H	H	H	R	H	R	H	H	R	R	H	N	H	H	N	H	H	H	R	R	N	N	H	N
21	OLc0207b	in/del	#4		H	H	R	H	H	H	H	H	N	H	H	H	H	R	H	H	H	H	R	R	H	H	H	H	R	H	R	H	H	R	R	H	N	H	H	N	H	H	H	R	R	N	N	H	N
21	MM05G11K	in/del	#2		H	H	R	H	H	H	H	H	N	H	H	H	H	R	H	H	H	H	R	R	H	H	H	H	R	H	R	H	H	R	R	H	N	H	H	N	H	H	H	R	R	N	N	H	N
21	AU169918	RFLP (HaeIII)	#4		H	H	R	H	H	H	H	H	N	H	H	H	H	R	H	H	H	H	R	R	H	H	H	H	R	H	R	H	H	R	R	H	N	H	H	N	H	H	H	R	R	N	N	H	N
21	MM05E11K	in/del	#2		H	H	R	H	H	H	N	H	N	N	N	H	H	R	H	R	H	N	H	R	H	H	R	N	R	H	R	H	H	R	R	N	H	H	N	H	H	H	H	H	R	H	N	H	N
21	TUN9_544	SNP	#1		H	H	R	H	H	H	N	H	N	N	N	H	H	R	H	R	H	N	H	R	H	H	R	N	R	H	R	H	H	R	R	N	H	H	N	H	H	H	H	H	R	H	N	H	N
21	TUN7_041	SNP	#1		H	H	R	H	H	H	N	H	N	N	N	H	H	R	H	R	H	N	H	R	H	H	R	N	R	H	R	H	H	R	R	N	H	H	N	H	H	H	H	H	R	H	H	H	N
21	TUN9_219	SNP	#1		H	H	R	H	H	H	N	H	N	N	N	H	H	R	H	R	H	N	H	R	H	H	R	N	R	H	H	H	H	R	R	N	H	H	N	H	H	H	H	H	R	H	H	H	N
21	TUN5_175	SNP	#1		H	H	R	H	H	H	N	H	N	N	N	H	H	R	H	R	H	N	H	R	H	H	R	N	R	H	H	H	H	R	R	N	R	H	N	H	H	H	H	H	R	H	H	H	N
22	TUN10_211	SNP	#1		H	H	N	H	H	R	N	H	H	H	N	H	H	R	H	H	R	H	N	H	N	H	H	H	N	R	H	H	N	R	N	H	H	N	H	H	H	R	H	N	N	H	H	H	R
22	TUN6_111	SNP	#1		H	H	N	N	H	R	N	H	H	N	N	H	H	H	H	H	R	H	N	H	N	H	H	H	N	R	H	H	N	R	N	H	H	N	H	H	H	R	H	N	N	H	H	H	R
22	MM01C08K	in/del	#2		H	H	H	N	H	H	N	N	H	N	N	H	R	H	N	H	R	H	N	H	N	H	H	H	N	R	H	H	H	R	H	H	H	N	H	R	H	R	H	H	N	H	H	H	H
22	Scaffold308	RFLP (HaeIII)			H	H	H	N	H	H	N	N	H	N	N	H	R	H	N	H	R	H	N	H	N	H	H	H	N	R	H	H	H	R	H	H	H	N	H	R	H	R	H	H	N	H	H	H	H
22	OLa2812c	RFLP (MseI)	#4		H	R	H	N	H	H	N	N	H	N	N	H	R	H	N	H	H	H	H	H	N	H	H	H	N	R	H	H	R	R	H	H	H	N	H	R	H	R	H	H	N	H	H	H	H
22	MF01SSA010H01	in/del	#4		H	R	H	N	H	H	H	H	H	N	H	H	R	H	N	H	H	N	H	H	H	H	H	H	N	R	H	H	R	R	H	R	H	N	H	R	H	R	H	H	H	H	H	H	H
22	AU167144	RFLP (HaeIII)	#4		H	R	H	N	H	H	H	H	R	N	H	H	R	H	N	H	H	N	H	H	H	H	H	H	N	R	H	H	R	R	H	R	H	N	N	R	H	R	H	H	H	H	H	H	H
22	MM03E01K	in/del	#2		H	R	H	N	H	H	H	H	R	N	H	H	R	H	N	H	H	N	H	H	H	H	H	H	N	R	H	H	R	R	H	R	H	N	N	R	H	R	H	H	H	H	H	H	H
22	MF01SSA028E04	in/del	#4		H	R	H	N	H	H	H	H	R	N	H	H	R	H	N	H	H	N	H	N	H	H	H	H	N	R	H	H	R	R	H	R	H	N	N	R	H	R	H	H	H	H	H	H	H
22	AU171929	RFLP (DdeI)	#4		H	R	H	N	H	H	H	H	R	N	H	H	R	H	N	H	H	N	H	N	H	H	H	H	N	R	H	H	R	R	H	R	H	N	N	R	H	R	H	H	H	H	H	H	H
22	OLc1010e	in/del	#4		H	R	H	N	H	H	H	H	R	N	H	H	R	H	N	H	N	N	H	N	H	H	H	H	-	R	H	H	R	R	H	R	H	N	N	R	H	R	H	H	H	H	H	H	N
22	MM04G01K	in/del	#2		H	R	H	N	H	H	H	H	R	N	H	H	R	H	N	H	N	N	H	N	H	H	H	H	H	R	H	H	R	R	H	R	H	N	N	R	H	R	H	H	H	H	H	H	N
22	OLb1204b	in/del	#4		H	R	H	N	H	H	H	H	R	N	H	H	R	H	N	H	N	N	H	N	H	H	H	H	H	R	H	H	R	R	H	R	H	N	N	R	H	H	H	H	H	H	H	H	N
22	MM03E03K	in/del	#2		H	R	H	N	H	H	H	H	R	N	H	H	R	H	N	H	N	N	H	N	H	H	H	H	H	R	H	H	R	R	H	R	H	N	N	R	H	H	H	H	H	H	H	R	N
22	MM01H04K	in/del	#2		N	R	H	N	H	H	R	H	R	N	H	H	R	H	N	H	N	N	N	N	H	H	N	H	H	R	R	H	R	R	H	R	H	N	N	R	H	H	H	H	R	H	H	R	N
22	TUN5_136	SNP	#1		N	R	H	N	H	H	R	H	R	N	H	H	R	H	N	H	N	N	N	N	H	H	H	H	H	R	R	H	R	H	H	H	H	H	N	R	H	H	H	R	R	N	H	H	N
22	TUN10_194	SNP	#1		N	R	H	N	H	H	R	H	R	N	H	H	R	H	N	H	N	N	N	N	H	H	H	H	R	R	R	H	R	H	H	H	H	H	N	R	H	H	H	R	R	N	H	H	N
23	TUN9_699	SNP	#1		H	R	H	H	N	N	H	R	N	N	H	H	N	R	H	H	H	N	R	H	H	R	R	N	N	R	N	N	R	H	N	R	R	H	H	H	R	R	H	H	N	H	H	N	H
23	TUN4_228	SNP	#1		H	R	H	H	N	H	H	R	N	N	H	H	N	R	H	H	H	N	R	H	H	R	R	N	N	R	N	N	R	H	N	R	R	R	H	H	R	R	H	H	N	H	H	N	H
23	MM01G07K	in/del	#2		H	R	H	H	N	H	H	R	N	N	H	H	N	H	H	H	H	N	R	H	N	R	H	N	N	H	N	H	R	N	H	H	H	R	H	H	H	R	N	H	N	H	H	N	H
23	TUN3_0106	SNP	#1		H	R	H	H	H	H	R	H	N	H	H	H	N	H	R	H	H	N	R	R	N	R	N	H	N	H	H	H	R	N	H	H	H	R	H	H	H	R	N	H	H	H	H	N	H
23	TUN10_101	SNP	#1		H	R	H	H	H	H	R	H	N	H	H	H	N	H	R	H	H	N	R	R	N	R	N	H	N	H	H	H	R	N	R	H	H	R	H	H	H	R	N	H	H	H	H	N	H
23	TUN9_030	SNP	#1		H	R	H	H	H	H	R	H	N	H	H	H	N	H	R	H	H	N	R	R	N	R	N	H	N	H	H	H	R	N	R	H	H	R	H	H	N	R	N	H	H	H	R	N	H
23	MM05G07K	in/del	#2		H	H	H	R	H	H	R	H	H	H	H	H	N	N	R	H	H	H	R	R	H	R	N	H	N	H	H	H	R	N	R	N	H	R	H	H	N	H	N	R	H	H	R	H	R
23	TUN9_716	SNP	#1		H	H	R	H	H	H	R	H	H	H	H	H	H	N	H	H	H	H	R	H	H	R	N	H	N	H	H	H	R	N	R	N	H	R	N	H	N	H	N	H	H	H	R	H	R
23	MF01SSA036A04	in/del	#3		H	H	R	H	H	H	R	H	H	H	H	H	H	N	H	H	H	H	R	H	H	R	N	H	N	H	H	H	R	N	R	N	H	R	N	H	N	H	N	H	H	H	R	H	R
24	TUN10_269	SNP	#1		N	R	R	R	H	R	R	N	H	H	H	H	R	R	N	H	R	H	R	H	H	H	R	N	H	H	R	H	R	H	R	N	H	H	N	R	R	R	H	H	R	H	H	R	H
24	MF01SSA009D01-2	in/del	#3		N	R	R	R	N	H	R	N	H	H	H	H	R	R	N	H	R	H	R	H	H	H	R	N	H	H	R	H	R	H	R	N	H	N	N	H	H	R	R	N	R	H	R	R	R
24	MM02H07K	in/del	#2		H	R	N	H	N	N	R	N	R	N	H	R	H	R	N	H	H	H	H	H	H	H	H	N	R	R	N	H	R	H	R	N	H	N	N	H	N	H	H	N	R	N	H	H	H
24	MM02A01K	in/del	#2		R	H	N	H	N	N	R	N	R	N	H	R	H	R	N	R	N	H	H	R	H	R	N	N	H	R	N	H	R	N	R	N	H	H	N	H	N	N	H	N	R	N	H	H	H
24	MM03F01K	in/del	#2		R	H	N	N	H	N	H	N	R	N	H	H	N	R	N	R	N	N	H	H	H	R	N	N	H	R	N	H	R	N	R	N	H	H	N	H	N	N	H	N	R	N	H	H	H
a#1: Kasahara et al. (2007), #2: Kimura et al. (2005), #3: Kimura et al. (2004), #4: Naruse et al. (2004), blank: newly designed in this study
bN: HNI-II homozygote, R: HdrR-II1 homozygote, H: heterozygote, -: not determined
[truncated: 323 more columns]

## Sheet: Supplementary Table 5
Supplementary Table 5. Craniofacial traits analyzed in this studya
Traitb		HNI (100)c				Hd-rR (100)				F1 (50)				F2 (368)			hb2d
		Mean	±	SD		Mean	±	SD		Mean	±	SD		Mean	±	SD
L1		3.54576	±	0.154078		3.8164	±	0.253832		3.39297	±	0.155916		3.36081	±	0.0496382	0.51026
L2		1.31722	±	0.0824792		1.4428	±	0.151115		1.21663	±	0.0729818		1.27477	±	0.0122616	0.565609
L3		0.629568	±	0.0340447		0.65475	±	0.0525533		0.587935	±	0.0308302		0.627921	±	0.00208167	0.543395
L4		1.32765	±	0.0830096		1.47367	±	0.15611		1.24919	±	0.073485		1.28431	±	0.0127082	0.575073
L5		0.670587	±	0.0359975		0.721342	±	0.0602951		0.636887	±	0.0349171		0.641894	±	0.0026595	0.541565
L6		2.03771	±	0.126174		2.24777	±	0.205712		1.87891	±	0.112292		1.97348	±	0.0252084	0.499794
L7		0.973881	±	0.0509601		1.02024	±	0.0676244		0.907744	±	0.0422697		0.971945	±	0.0037102	0.518428
L8		2.07416	±	0.125965		2.3158	±	0.209396		1.94004	±	0.111021		1.98555	±	0.0263635	0.532471
L9		1.04745	±	0.0502623		1.13369	±	0.0749098		0.98885	±	0.0469893		0.992205	±	0.00501597	0.559808
L10		2.37043	±	0.121751		2.22845	±	0.105497		2.34468	±	0.12192		2.35841	±	0.033724	0.559232
L11		2.35366	±	0.074969		2.46759	±	0.10251		2.25558	±	0.0612325		2.35296	±	0.00688144	0.455141
L13		1.71277	±	0.0376506		1.65129	±	0.0447245		1.75039	±	0.0385464		1.69505	±	0.00169228	0.121994
L14		1.003	±	0.0539811		1.08799	±	0.0622509		0.965346	±	0.0414962		1.00622	±	0.00402279	0.571955
L15		0.935265	±	0.0570679		0.963322	±	0.0630838		0.882824	±	0.0492065		0.982669	±	0.00732785	0.669578
L16		1.28941	±	0.117661		1.17725	±	0.123056		1.19806	±	0.103471		1.34428	±	0.0407884	0.737515
L17		1.37572	±	0.0726813		1.49704	±	0.10321		1.28988	±	0.0606798		1.39002	±	0.00653093	0.436216
L19		2.524	±	0.131704		2.27245	±	0.109509		2.40355	±	0.125589		2.50309	±	0.0391077	0.596689
L20		2.53661	±	0.130456		2.26066	±	0.105942		2.41268	±	0.126637		2.51472	±	0.040487	0.6039
L21		0.939369	±	0.0176829		0.980793	±	0.0153358		0.975647	±	0.0159658		0.943172	±	0.000491833	0.481721
L22		0.92905	±	0.015547		0.97843	±	0.0181285		0.964849	±	0.0167446		0.940407	±	0.000487548	0.424913
L23		1.06455	±	0.0561612		0.940346	±	0.0550214		1.06381	±	0.0457499		1.05815	±	0.00440927	0.525306
L24		1.15517	±	0.0687165		1.06576	±	0.0714465		1.17798	±	0.0696827		1.09059	±	0.00900463	0.460757
L25		1.46785	±	0.128987		1.33993	±	0.116619		1.34786	±	0.113595		1.45028	±	0.0340259	0.620767
L26		1.3885	±	0.130812		1.203	±	0.121829		1.24202	±	0.108027		1.43054	±	0.046242	0.747637
L27		1.91982	±	0.0848397		2.15462	±	0.110228		1.93587	±	0.0909322		1.88224	±	0.0155776	0.469196
L28		1.78169	±	0.0660875		1.73403	±	0.0635713		1.68926	±	0.0611377		1.77917	±	0.00737302	0.493042
L29		1.8447	±	0.0605247		1.77093	±	0.0632289		1.75364	±	0.0578137		1.78801	±	0.00713276	0.531399
L30		1.2768	±	0.0468621		1.39412	±	0.0543395		1.28706	±	0.0398162		1.31836	±	0.00449412	0.647243
L33		1.94915	±	0.0601368		1.86625	±	0.0611371		1.83977	±	0.060678		1.89223	±	0.007611	0.516251
L35		1.95419	±	0.211413		2.10293	±	0.252706		2.15239	±	0.17022		1.94876	±	0.092694	0.687415
L36		1.83639	±	0.113903		1.89261	±	0.146414		1.94959	±	0.100267		1.77982	±	0.0261866	0.616085
L37		1.20781	±	0.14869		1.13757	±	0.164927		1.05805	±	0.112579		1.32937	±	0.0732234	0.826913
L38		2.20165	±	0.148214		2.13	±	0.16492		2.05181	±	0.11278		2.32412	±	0.0731857	0.826204
D1		10.789	±	1.11258		12.4051	±	1.45254		13.3966	±	1.53115		10.2705	±	2.73893	0.144035
D2		9.98656	±	1.04661		11.1724	±	1.34055		12.285	±	1.47787		9.40248	±	2.31713	0.0574192
D3		8.43397	±	0.895319		9.89487	±	1.21114		10.3674	±	1.24666		8.2663	±	1.81854	0.145377
D4		8.31007	±	0.771357		9.4547	±	1.0101		10.1817	±	1.01577		7.64494	±	1.27893	0.193248
D5		7.50765	±	0.708449		8.22202	±	0.895492		9.06994	±	0.964416		6.77683	±	1.00546	0.0749502
D6		1.51789	±	0.04611		1.38645	±	0.0425195		1.47647	±	0.051441		1.46897	±	0.00576908	0.541317
D7		5.95468	±	0.544714		6.94383	±	0.757722		7.15212	±	0.713591		5.6406	±	0.671503	0.241684
D8		7.31108	±	0.771454		8.45583	±	1.01008		9.18279	±	1.016		6.64594	±	1.2798	0.19343
D9		6.5087	±	0.708523		7.22317	±	0.895475		8.07105	±	0.964668		5.77781	±	1.00618	0.0751319
D10		4.95565	±	0.544964		5.94495	±	0.757693		6.15321	±	0.713747		4.64154	±	0.672126	0.242054
D11		2.35671	±	0.276619		2.51193	±	0.295172		3.03015	±	0.330874		2.00536	±	0.140164	0.21893
D13		2.97615	±	0.405685		2.05224	±	0.232965		2.83648	±	0.612118		2.39098	±	0.258639	-0.448694
D14		1.97814	±	0.405912		1.05425	±	0.232974		1.83671	±	0.612108		1.39141	±	0.258647	-0.448601
D15		1.16647	±	0.0364633		1.13716	±	0.0260285		1.19958	±	0.0360086		1.17733	±	0.001521	0.147524
D16		1.07965	±	0.0377539		1.02391	±	0.0275352		1.0997	±	0.047104		1.07784	±	0.00177056	-0.253157
D17		9.24716	±	0.893993		10.9058	±	1.22203		11.1725	±	1.28023		8.72807	±	2.00398	0.182127
D18		3.94087	±	0.258927		4.35353	±	0.292318		3.69037	±	0.209354		4.40394	±	0.27157	0.838608
D19		1.19567	±	0.0351825		1.11581	±	0.0244122		1.1941	±	0.0306701		1.2062	±	0.00185976	0.494204
D20		1.10667	±	0.0365215		1.00468	±	0.0261616		1.094	±	0.0417185		1.10437	±	0.00212066	0.179296
D21		9.02374	±	0.903303		11.1183	±	1.28424		11.2243	±	1.31895		8.52959	±	2.0469	0.150114
D23		1.15924	±	0.0368638		1.11261	±	0.0293745		1.1252	±	0.0292416		1.16947	±	0.00266659	0.679339
D24		1.04735	±	0.0387788		0.96744	±	0.02918		1.00207	±	0.0408203		1.03714	±	0.00323204	0.484444
D25		7.1795	±	0.754043		8.50982	±	0.994822		9.06369	±	1.02022		6.56127	±	1.14929	0.0943519
D26		1.01869	±	0.0329296		0.993739	±	0.0257309		1.013	±	0.0247331		1.01267	±	0.00198209	0.691373
D27		0.906805	±	0.0354694		0.848569	±	0.0269541		0.889178	±	0.0399872		0.880446	±	0.0025362	0.369539
D28		3.05729	±	0.199051		3.3959	±	0.231535		2.99639	±	0.155784		3.30682	±	0.134103	0.819028
D29		1.85598	±	0.055297		1.81295	±	0.070573		1.84739	±	0.0639571		1.98189	±	0.0071081	0.424528
D30		1.71786	±	0.0582074		1.63256	±	0.0715834		1.69246	±	0.073622		1.81455	±	0.00793123	0.316601
D31		1.29292	±	0.0465981		1.20282	±	0.0482404		1.25245	±	0.0514741		1.31162	±	0.00564018	0.53023
D32		5.81429	±	0.588489		6.84328	±	0.768092		7.25095	±	0.810155		5.19003	±	0.725249	0.0949987
D34		2.47622	±	0.155688		2.73219	±	0.187046		2.39662	±	0.101857		2.6132	±	0.0732678	0.858398
D35		5.50327	±	0.570101		6.86591	±	0.772579		7.39383	±	0.866065		5.22809	±	0.795945	0.0576378
D38		7.02084	±	0.766228		9.87543	±	1.45212		7.18808	±	1.17222		9.55609	±	6.83168	0.798863
D39		13.6433	±	1.84872		10.1273	±	1.07188		12.5457	±	2.69422		12.2728	±	5.84863	-0.241112
D40		6.49438	±	0.678083		8.88521	±	1.26712		6.56418	±	0.934643		8.72407	±	5.18581	0.831549
D41		12.6452	±	1.84875		9.12864	±	1.07217		11.5462	±	2.69411		11.2737	±	5.84866	-0.24101
D42		5.49549	±	0.677956		7.88725	±	1.26729		5.56452	±	0.934643		7.72482	±	5.18686	0.831583
D43		10.6692	±	1.49953		8.07643	±	0.886651		9.71014	±	2.10362		9.88324	±	3.93018	-0.125954
D44		2.26994	±	0.324577		3.15357	±	0.557378		2.26355	±	0.399891		3.3885	±	1.02559	0.844078
D47		5.4093	±	0.549464		7.52903	±	1.05192		5.44405	±	0.888658		7.12103	±	3.62394	0.782084
D48		10.5184	±	1.41737		7.7224	±	0.758167		9.59061	±	2.01073		9.15635	±	3.25387	-0.242529
D50		9.52035	±	1.41758		6.72371	±	0.758454		8.59096	±	2.01068		8.15712	±	3.25401	-0.242412
D51		3.88374	±	0.459291		5.54035	±	0.861317		3.82737	±	0.6455		5.28958	±	2.45327	0.830157
D54		9.24389	±	1.25414		6.89863	±	0.690058		8.59493	±	1.84042		7.93438	±	2.44026	-0.388021
D56		8.24589	±	1.25428		5.89997	±	0.690299		7.59528	±	1.84039		6.93512	±	2.44035	-0.387935
D59		6.02298	±	0.664139		8.68875	±	1.29669		5.97349	±	1.02955		8.14776	±	5.63575	0.811919
D60		5.8754	±	0.647645		8.85535	±	1.32205		6.02844	±	1.03014		7.94336	±	5.39143	0.803171
D61		11.4117	±	1.50837		9.07735	±	0.95039		10.499	±	2.21128		10.1867	±	3.9633	-0.233758
D63		9.07591	±	1.20543		6.94504	±	0.698907		8.47883	±	1.76904		7.82944	±	2.21864	-0.410546
D64		3.78463	±	0.414464		5.45553	±	0.838805		3.89163	±	0.623892		4.8285	±	1.7826	0.781644
D65		7.35069	±	0.965812		5.58723	±	0.55927		6.79409	±	1.46223		6.19346	±	1.41061	-0.51573
V1		4.16697	±	0.157566		4.40957	±	0.173703		4.17289	±	0.0919598		4.17046	±	0.0717814	0.882189
V2		9.4445	±	0.951717		10.2535	±	0.93379		10.4978	±	1.71078		9.45999	±	2.02204	-0.447441
V3		8.44566	±	0.951928		9.25507	±	0.93417		9.49974	±	1.71134		8.46141	±	2.02277	-0.447862
V4		3.16767	±	0.157408		3.41056	±	0.173872		3.17385	±	0.0918999		3.17113	±	0.0717716	0.882327
V5		1.59931	±	0.0737903		1.68995	±	0.103923		1.60925	±	0.0507831		1.61139	±	0.0225229	0.885498
V6		6.1565	±	0.626158		6.849	±	0.624224		6.79931	±	1.06256		6.1459	±	0.785788	-0.436807
V7		5.15766	±	0.62639		5.85059	±	0.624633		5.80126	±	1.06318		5.1472	±	0.786359	-0.437458
V8		6.29143	±	0.673354		7.48953	±	0.775492		7.64285	±	1.36516		6.27873	±	1.04487	-0.783624
V9		1.72388	±	0.0598858		1.57246	±	0.0621482		1.61534	±	0.0370679		1.71964	±	0.00759129	0.819
V10		6.03883	±	0.636733		7.38232	±	0.779535		7.26394	±	1.29622		6.08477	±	0.953152	-0.762758
V11		7.28636	±	0.747905		8.2624	±	0.860004		8.34986	±	1.50984		7.05622	±	1.26914	-0.796175
V12		1.19725	±	0.0640425		1.12949	±	0.0972002		1.12178	±	0.0558139		1.08915	±	0.0106569	0.707684
V13		1.48452	±	0.0997106		1.37108	±	0.122088		1.36841	±	0.0816895		1.35456	±	0.0240668	0.722723
V14		2.78313	±	0.10906		3.17653	±	0.160965		2.79456	±	0.113239		2.77904	±	0.05306	0.758327
V15		2.8625	±	0.111024		3.11623	±	0.150248		2.78647	±	0.109978		2.86101	±	0.0536208	0.774432
V16		1.95594	±	0.128206		2.11692	±	0.148545		2.11109	±	0.102334		2.00744	±	0.0475552	0.779787
V17		1.15896	±	0.0230466		1.10325	±	0.0176098		1.09197	±	0.0162375		1.12493	±	0.00110381	0.761141
V18		1.2072	±	0.0227336		1.11897	±	0.0180967		1.14934	±	0.0203389		1.16036	±	0.00126608	0.673267
V19		1.32037	±	0.0626213		1.55078	±	0.11634		1.54449	±	0.0534867		1.48942	±	0.0149735	0.808941
V20		1.0286	±	0.012214		0.98122	±	0.0128963		0.99723	±	0.0139717		1.03009	±	0.000372454	0.475887
V21		7.10023	±	1.09838		5.26737	±	1.96053		5.6808	±	1.02056		0.0602287	±	0.000342469	0.695873
V22		7.40107	±	1.17873		5.34561	±	1.9763		5.97764	±	1.06602		0.062257	±	0.000376017	0.697779
V23		1.08073	±	0.0849202		0.882472	±	0.0884956		1.04468	±	0.149763		1.14509	±	0.0271427	0.17366
aPhenotypic values of HNI-II, HdrR-II1, and F1 are from preivious study (Kimura et al. 2007).
bL, D and V indicate the lateral, dorsal and ventral views, respectively.
cBracketed number indicates the sample size.
dBroad-sense heritability.

## Sheet: Supplementary Table 6
Supplementary Table 6. Most likely positions of the craniofacial QTLs
Traits	Chromosome	Position (cM)	LOD score
L1	1	5.4	2.88779
	1	49.8	2.86436
L3	4	19.4	2.93654
	9	25	3.03408
L4	9	39.9	2.82864
L5	4	28.4	4.59507
	6	38.6	3.36942
	9	44.2	3.25536
L7	4	14.8	3.78217
L8	1	5.4	2.80212
L9	4	21	5.31363
	6	36.2	2.98076
L10	1	49.2	3.9514
	20	17.7	3.04686
L13	8	54.6	3.09918
L14	1	44.2	3.19801
	8	58.6	4.45423
	14	57.8	5.00033
	21	28.6	3.05835
L15	8	59.8	4.46118
	10	2.2	3.05531
	10	21	3.72516
	21	23.4	3.97323
	21	36.7	3.83002
L19	1	49.2	3.68374
L20	1	47.2	3.45999
L21	21	45.4	3.96293
L22	13	43.7	3.3314
	21	31.6	3.22304
L23	1	43.4	3.3467
	8	54.4	4.857
	14	57.7	3.76185
L24	8	58.2	4.41075
	10	22.2	3.29319
	21	23.4	3.208
	21	36.7	2.82873
L27	13	38.3	4.13001
	17	45.5	4.70929
	19	0.3	4.52822
L28	2	13	3.56996
	4	26.5	5.09422
	5	30	3.37639
	6	31.2	3.9839
	9	25.8	4.19914
	13	38.3	2.86613
	17	45.2	2.85612
	24	9	3.3359
L29	1	19.7	3.27371
	2	13.9	3.60936
	4	27.8	6.16798
	6	34	6.78639
	9	50.8	4.2574
	20	36.6	2.80896
L30	2	13.9	3.33434
	4	42	4.83476
	6	14.3	4.50928
	11	22.8	4.79179
	15	50	3.62609
	19	0.3	3.03115
L33	2	12.8	4.04496
	4	27.8	5.29024
	6	33.8	7.2653
	9	39.6	4.37924
	19	0	3.23242
L36	8	56.8	3.19881
L37	8	56.4	2.91207
L38	8	56.6	2.86961
D2	9	0	2.87602
D3	15	46.4	3.1212
D4	9	0	2.81369
D5	9	0	3.1425
D6	3	27	3.26105
	15	46.4	6.44312
D7	15	46.4	3.01802
D8	9	0	2.81634
D9	9	0	3.14583
D10	15	46.4	3.01828
D13	3	26	3.57577
	12	43.4	4.62683
	15	46.4	3.1623
D14	3	26	3.58057
	12	43.4	4.62649
	15	46.4	3.16624
D15	2	17.1	3.83573
	4	55.8	2.87191
	8	48	3.28977
D16	2	17.1	4.27919
	8	44.3	3.18368
	12	45.4	4.32052
D17	9	0.4	2.91609
	15	46.4	3.08639
D18	8	44	4.15859
	15	44.6	3.94601
	21	35.7	3.82289
D19	4	54.4	3.48972
	10	2.6	5.05856
	15	37.4	4.05376
	17	44.2	2.8183
D20	10	2.6	4.93714
	12	48.2	3.80254
	19	32.8	3.3485
D21	9	0.6	2.85803
	15	46.4	3.42272
D23	2	50.7	3.10682
	4	26.5	4.54886
	15	41.4	7.05055
	17	33.6	4.56917
	21	6.4	3.21582
	22	23.4	5.40118
D24	2	50.7	4.3884
	4	0	4.42287
	4	24.4	4.44232
	12	64.2	4.27729
	15	46.2	6.91313
	17	31.8	3.23138
	21	7.8	3.1546
	22	23.4	4.35647
D25	15	46.4	3.76527
D26	4	42.4	5.51767
	5	1.2	2.94621
	12	0	3.74265
	13	44.4	3.04669
	15	32.6	4.46752
	17	35.4	2.87052
	22	29.2	5.21973
D27	2	0	3.25868
	2	50.7	3.82902
	4	0	5.29707
	4	32.3	5.02131
	12	62	3.21719
	13	47.4	3.19836
	15	42.6	3.86617
	21	32.6	2.88049
	22	29.2	4.11885
D28	8	51.8	3.06716
	13	44	3.30014
	15	43.2	6.53419
D29	15	8.6	5.87633
	22	27.4	6.50883
D30	2	50.7	3.20356
	12	45	5.43697
	15	9.2	5.37734
	22	27	5.74653
D31	2	50.7	4.02484
	4	32.6	4.35033
	12	61	3.32638
	15	29.8	6.44546
	22	28.4	5.4707
D32	9	0	3.12167
D34	8	42.8	3.53901
	15	36.6	4.62017
	21	36.1	3.16297
D35	14	84.8	2.97039
	15	46.4	3.07111
D38	15	47.6	4.6894
D39	5	56.2	3.54251
	12	43.4	6.32266
	16	1.4	3.17153
	19	34.6	4.28369
D40	15	47.8	4.84892
D41	5	56.2	3.54466
	12	43.4	6.32051
	16	1.4	3.17155
	19	34.6	4.2834
D42	15	47.8	4.84863
D43	5	54.2	3.75555
	12	43.4	6.2425
	16	1.4	3.04967
	19	34.8	4.52821
D44	15	48.2	3.85144
D47	15	48.4	4.18729
D48	5	57.6	3.29098
	12	43.6	5.13706
	16	1.2	3.35067
	19	34	4.217
D50	2	50.7	2.94248
	5	57.6	3.29364
	12	43.6	5.13455
	16	1.2	3.35037
	19	34	4.21573
D51	3	54.4	4.74402
	8	44.3	2.88054
	15	48.4	2.80101
D54	5	57	3.15297
	12	43.2	4.74189
	16	1.2	3.78416
	19	33.6	3.94527
D56	5	57	3.15539
	12	43.2	4.73853
	16	1	3.78403
	19	33.6	3.94403
D59	8	44.3	2.98315
	15	47.4	5.02975
D60	15	47.8	5.04085
D61	5	56.2	4.06963
	12	42.8	5.34048
	16	1.2	3.48317
	19	35.6	3.48295
D63	5	58.4	3.12375
	12	41.8	5.04867
	15	9	2.81448
	16	1.8	3.05015
	19	35	3.84632
D64	8	44.3	2.84132
	15	46.6	5.33814
D65	5	59.8	3.31068
	12	43.6	5.05233
	19	35.8	4.483
V1	1	53.9	3.37125
	5	27.8	4.73889
	16	42.4	2.80603
V2	14	0	2.84872
	16	10	3.99962
V3	14	0	2.84807
	16	10	3.99807
V4	1	53.9	3.37604
	5	27.8	4.75439
	16	42.4	2.80448
V5	5	25.6	6.0996
	15	19.8	2.87811
	17	41.4	3.24434
V6	5	5.3	3.37526
	9	0	2.81034
	14	0	2.86209
	16	8.2	3.64569
V7	5	5.3	3.37363
	9	0	2.80319
	14	0	2.86064
	16	8.2	3.6433
V8	5	5.3	3.17503
	14	0	3.27276
	16	12	2.87987
V9	5	33.8	2.85037
	9	39.9	3.6259
	12	0	2.83301
	13	42.8	3.73224
	16	0	2.84807
	24	61.8	3.53979
V10	5	5.3	3.4794
	14	0	3.24525
	16	12.6	2.80598
V11	9	0	2.8374
	16	11	2.99532
V12	2	13.9	3.05936
	3	31	2.98081
	4	26.5	3.29404
	5	24.8	7.49515
	15	43.6	4.21365
V13	2	13.9	3.61868
	3	31.6	3.33045
	5	25.2	7.871
	14	0	2.995
V14	1	53.9	3.18151
	7	39.9	2.87121
	8	44.3	2.80655
	11	16.4	4.66221
	17	45.5	2.90748
V15	5	33.2	2.93541
	11	16.4	4.71161
	16	35	3.80102
V16	2	9.8	3.29371
	5	25	4.65648
	9	41.4	3.7184
	11	15.9	2.90028
	21	32.6	3.26096
V17	1	13	3.23942
	15	4.2	3.21226
	17	15.1	6.45242
	17	37.1	5.77783
	23	5.8	3.10809
V18	5	2.8	4.17836
	9	14.4	3.10167
	17	15.1	5.34345
	21	27.7	3.58322
	23	19	6.75276
	24	32.4	4.7485
V19	4	0	4.50015
	18	2.8	5.51714
	18	42.4	4.79061
V20	10	2.6	5.2125
	13	19.8	6.64148
	13	53	4.99312
	15	46.4	3.93608
	17	13.1	3.73393
	20	22.2	3.84998
V21	10	22.8	3.49031
	12	55.8	3.08175
	13	52.8	2.94741
V22	10	22.2	3.63097
	12	55.6	2.9592
	13	52.6	3.2055
V23	10	31.6	3.01543
	24	13.8	3.26919

## Sheet: Supplementary Table 7
Supplemental Table 7. Phenotypic values of congenic strains, HdrR-II1 and HNI-II
Trait	Chromosome	Congenic strain						HdrR-II1					HNI-II				P-valuea
		Strain	N	avg.	±	SE		N	avg.	±	SE		N	avg.	±	SE
V13	5	HdrR-II1-Chr5A^HNI-II	30	1.5889	±	0.0172498		30	1.50471	±	0.0205627		30	1.22977	±	0.0155865	0.00290425
V12	5	HdrR-II1-Chr5A^HNI-II	30	1.31877	±	0.013473		30	1.27861	±	0.016505		30	1.01868	±	0.012081	0.0664828
L33	6	HdrR-II1-Chr6^HNI-II	60	1.67741	±	0.00854536		60	1.80993	±	0.00847347		56	1.90569	±	0.0081616	7.89384e-20
D23	15	HdrR-II1-Chr15A^HNI-II (C15A)	60	1.16707	±	0.00543384		60	1.10607	±	0.00385518		56	1.18562	±	0.00381125	4.3481e-15
		HdrR-II1-Chr15B^HNI-II (C15B)	54	1.15551	±	0.00485947		60	1.10607	±	0.00385518		56	1.18562	±	0.00381125	2.15742e-12
D29	15	HdrR-II1-Chr15A^HNI-II (C15A)	60	1.9069	±	0.00714678		60	1.8283	±	0.010575		56	1.84848	±	0.00929186	1.4192e-08
		HdrR-II1-Chr15B^HNI-II (C15B)	54	1.85498	±	0.00998002		60	1.8283	±	0.010575		56	1.84848	±	0.00929186	0.0692342
	22	HdrR-II1-Chr22^HNI-II	20	1.77164	±	0.0192604		20	1.74719	±	0.0136411		N.D.				0.307402
a P-value of Welch's t-test between a congenic strain and HdrR-II1. P<0.0063 is statistically significant after Bonferroni's correction.

## Sheet: Supplementary Table 8
Supplementary Table 8. Genes in the QTL6-1, 6-2 and 6-3
QTL	HdrR-II1 genome					HNI-II genome				Identity (%)	GO term
	Gene ID	Gene name	Gene name by EggNOG mapper	Gene start site (bp)		Gene ID	Gene name	Gene name by EggNOG mapper	Gene start site (bp)
QTL6-1	Orylat10191	fanca	FANCA	30823888		Orylat_HNI_07698	fanca	FANCA	29888405	96.33	GO:0000003,GO:0000280,GO:0002682,GO:0002694,GO:0003006,GO:0005575,GO:0005622,GO:0005623,GO:0005634,GO:0005654,GO:0005737,GO:0006139,GO:0006259,GO:0006281,GO:0006355,GO:0006725,GO:0006807,GO:0006950,GO:0006974,GO:0006996,GO:0007049,GO:0007140,GO:0007275,GO:0007276,GO:0007548,GO:0008150,GO:0008152,GO:0008406,GO:0008584,GO:0008585,GO:0009889,GO:0009966,GO:0009987,GO:0010468,GO:0010556,GO:0010646,GO:…
	Orylat10192	znf276	ZNF276	30844889		Orylat_HNI_07699	znf276	ZNF276	29911556	98.54	GO:0000775,GO:0000776,GO:0000981,GO:0003674,GO:0003700,GO:0005575,GO:0005622,GO:0005623,GO:0005694,GO:0006355,GO:0006357,GO:0008150,GO:0009889,GO:0010468,GO:0010556,GO:0019219,GO:0019222,GO:0031323,GO:0031326,GO:0032991,GO:0043226,GO:0043228,GO:0043229,GO:0043232,GO:0044422,GO:0044424,GO:0044427,GO:0044446,GO:0044464,GO:0050789,GO:0050794,GO:0051171,GO:0051252,GO:0060255,GO:0065007,GO:0080090,GO:…
	Orylat10193	-	-	30857754		Orylat_HNI_07700	-	-	29927181	96.81	-
	Orylat10194	-	-	30862570		Orylat_HNI_07701	-	-	29933426	95.83	-
	-	-	-	-		Orylat_HNI_07702	-	-	29941827	-	-
	Orylat10195	-	-	30875319		Orylat_HNI_07703	-	-	29967859	76.6	-
	Orylat10196	-	-	30891739		-	-	-	-	-	-
	Orylat10197	-	-	30900021		-	-	-	-	-	-
	Orylat10198	-	-	30908705		-	-	-	-	-	-
	Orylat10199	vps9d1	VPS9D1	30910870		Orylat_HNI_07704	vps9d1	VPS9D1	29969978	99.44	GO:0003674,GO:0005215,GO:0006139,GO:0006163,GO:0006164,GO:0006725,GO:0006753,GO:0006754,GO:0006793,GO:0006796,GO:0006807,GO:0006810,GO:0006811,GO:0006812,GO:0008150,GO:0008152,GO:0009058,GO:0009117,GO:0009123,GO:0009124,GO:0009126,GO:0009127,GO:0009141,GO:0009142,GO:0009144,GO:0009145,GO:0009150,GO:0009152,GO:0009156,GO:0009161,GO:0009165,GO:0009167,GO:0009168,GO:0009199,GO:0009201,GO:0009205,GO:…
	-	-	-	-		Orylat_HNI_07705	-	VPS9D1	29976708		GO:0003674,GO:0005215,GO:0006139,GO:0006163,GO:0006164,GO:0006725,GO:0006753,GO:0006754,GO:0006793,GO:0006796,GO:0006807,GO:0006810,GO:0006811,GO:0006812,GO:0008150,GO:0008152,GO:0009058,GO:0009117,GO:0009123,GO:0009124,GO:0009126,GO:0009127,GO:0009141,GO:0009142,GO:0009144,GO:0009145,GO:0009150,GO:0009152,GO:0009156,GO:0009161,GO:0009165,GO:0009167,GO:0009168,GO:0009199,GO:0009201,GO:0009205,GO:…
	Orylat10200	LOC101155349	-	30947898		Orylat_HNI_07706	LOC101155349	-	30009510	97.94	-
	Orylat10201	spata2l	SPATA2L	30956272		Orylat_HNI_07707	spata2l	SPATA2L	30017452	99.16	-
	Orylat10202	pdf	PDF	30960917		Orylat_HNI_07708	pdf	PDF	30022186	98.43	GO:0003674,GO:0003824,GO:0005575,GO:0005622,GO:0005623,GO:0005737,GO:0005739,GO:0006464,GO:0006807,GO:0008150,GO:0008152,GO:0008284,GO:0009987,GO:0016787,GO:0016810,GO:0016811,GO:0018193,GO:0018206,GO:0019538,GO:0031365,GO:0036211,GO:0042127,GO:0042586,GO:0043170,GO:0043226,GO:0043227,GO:0043229,GO:0043231,GO:0043412,GO:0043686,GO:0044237,GO:0044238,GO:0044260,GO:0044267,GO:0044424,GO:0044444,GO:…
	Orylat10203	LOC101156085	-	30963621		Orylat_HNI_07709	LOC101156085	-	30025148	96.43	-
	Orylat10204	tat	TAT	30983067		Orylat_HNI_07710	tat	TAT	30043464	99.37	GO:0002119,GO:0002164,GO:0003674,GO:0003824,GO:0004838,GO:0005488,GO:0005575,GO:0005622,GO:0005623,GO:0005737,GO:0005739,GO:0005829,GO:0005975,GO:0005996,GO:0006006,GO:0006082,GO:0006094,GO:0006103,GO:0006520,GO:0006536,GO:0006558,GO:0006559,GO:0006570,GO:0006572,GO:0006725,GO:0006807,GO:0006950,GO:0006979,GO:0007275,GO:0008150,GO:0008152,GO:0008483,GO:0009056,GO:0009058,GO:0009063,GO:0009064,GO:…
	Orylat10205	LOC101171575	-	30991534		Orylat_HNI_07711	LOC101171575	-	30052169	99.4	-
	Orylat10206	-	-	30999099		-	-	-	-	-	-
	Orylat10207	klhl36	KLHL36	30999554		Orylat_HNI_07712	klhl36	KLHL36	30060303	100	GO:0000151,GO:0005575,GO:0005622,GO:0005623,GO:0031461,GO:0031463,GO:0032991,GO:0044424,GO:0044464,GO:1902494,GO:1990234
	Orylat10208	cotl1	COTL1	31010594		Orylat_HNI_07713	cotl1	COTL1	30069575	99.3	GO:0001775,GO:0002252,GO:0002263,GO:0002274,GO:0002275,GO:0002283,GO:0002366,GO:0002376,GO:0002443,GO:0002444,GO:0002446,GO:0003674,GO:0003779,GO:0005488,GO:0005515,GO:0005575,GO:0005576,GO:0005622,GO:0005623,GO:0005737,GO:0006810,GO:0006887,GO:0006950,GO:0006952,GO:0006955,GO:0008092,GO:0008150,GO:0009605,GO:0009607,GO:0009620,GO:0009987,GO:0012505,GO:0016192,GO:0019899,GO:0030141,GO:0031410,GO:…
	Orylat10209	tldc1	TLDC1	31038594		Orylat_HNI_07714	tldc1	TLDC1	30095997	99.34	GO:0005575,GO:0005622,GO:0005623,GO:0005737,GO:0008150,GO:0010941,GO:0016020,GO:0044424,GO:0044464,GO:0048519,GO:0048523,GO:0048583,GO:0048585,GO:0050789,GO:0050794,GO:0060548,GO:0065007,GO:0080134,GO:0080135,GO:1900407,GO:1900408,GO:1901214,GO:1901215,GO:1902882,GO:1902883,GO:1903201,GO:1903202,GO:1903203,GO:1903204
	Orylat10210	-	C15orf65	31049026		Orylat_HNI_07715	-	C15orf65	30109936	99.09	-
	Orylat10211	rspry1	RSPRY1	31050848		Orylat_HNI_07716	rspry1	RSPRY1	30112567	99.31	-
	Orylat10212	arl2bp	ARL2BP	31064776		Orylat_HNI_07717	arl2bp	ARL2BP	30126088	98.84	GO:0001932,GO:0001934,GO:0002791,GO:0003674,GO:0003712,GO:0003713,GO:0005575,GO:0005622,GO:0005623,GO:0005634,GO:0005737,GO:0005739,GO:0005740,GO:0005758,GO:0005759,GO:0005813,GO:0005815,GO:0005819,GO:0005829,GO:0005856,GO:0007154,GO:0007165,GO:0008104,GO:0008150,GO:0009889,GO:0009891,GO:0009893,GO:0009966,GO:0009967,GO:0009987,GO:0010556,GO:0010557,GO:0010562,GO:0010604,GO:0010646,GO:0010647,GO:…
	Orylat10213	pllp	PLLP	31068297		Orylat_HNI_07718	pllp	PLLP	30129646	98.88	GO:0001766,GO:0003674,GO:0005198,GO:0005575,GO:0005623,GO:0006810,GO:0006811,GO:0006950,GO:0007272,GO:0007275,GO:0007399,GO:0008104,GO:0008150,GO:0008366,GO:0009611,GO:0009987,GO:0016020,GO:0016021,GO:0016043,GO:0019911,GO:0031224,GO:0031579,GO:0031580,GO:0032501,GO:0032502,GO:0033036,GO:0042552,GO:0043209,GO:0043218,GO:0044425,GO:0044464,GO:0045121,GO:0048731,GO:0048856,GO:0050896,GO:0051179,GO:…
	-	-	-	-		Orylat_HNI_07719	-	-	30129854	-	-
	-	-	-	-		Orylat_HNI_07720	-	-	30129997	-	-
	Orylat10214	plcg2	PLCG2	31079429		Orylat_HNI_07721	plcg2	PLCG2	30140580	98.66	GO:0000003,GO:0001558,GO:0001667,GO:0001775,GO:0001784,GO:0001817,GO:0001819,GO:0002064,GO:0002065,GO:0002066,GO:0002090,GO:0002092,GO:0002218,GO:0002220,GO:0002223,GO:0002237,GO:0002252,GO:0002253,GO:0002263,GO:0002285,GO:0002312,GO:0002313,GO:0002316,GO:0002335,GO:0002366,GO:0002376,GO:0002429,GO:0002431,GO:0002433,GO:0002520,GO:0002521,GO:0002682,GO:0002684,GO:0002757,GO:0002758,GO:0002764,GO:…
	Orylat10215	-	ANAPC13	31129281		Orylat_HNI_07722	-	ANAPC13	30188503	100	GO:0000151,GO:0000152,GO:0000209,GO:0005575,GO:0005622,GO:0005623,GO:0005634,GO:0005680,GO:0006464,GO:0006807,GO:0008150,GO:0008152,GO:0009987,GO:0016567,GO:0019538,GO:0031461,GO:0032446,GO:0032991,GO:0036211,GO:0043170,GO:0043226,GO:0043227,GO:0043229,GO:0043231,GO:0043412,GO:0044237,GO:0044238,GO:0044260,GO:0044267,GO:0044422,GO:0044424,GO:0044428,GO:0044446,GO:0044464,GO:0070647,GO:0070979,GO:…
	Orylat10216	LOC100049397	CXorf56	31133482		Orylat_HNI_07723	LOC100049397	CXorf56	30192968	99.56	GO:0000375,GO:0000377,GO:0000398,GO:0005575,GO:0005622,GO:0005623,GO:0005634,GO:0006139,GO:0006396,GO:0006397,GO:0006725,GO:0006807,GO:0008150,GO:0008152,GO:0008380,GO:0009987,GO:0010467,GO:0016070,GO:0016071,GO:0034641,GO:0043170,GO:0043226,GO:0043227,GO:0043229,GO:0043231,GO:0044237,GO:0044238,GO:0044297,GO:0044424,GO:0044464,GO:0046483,GO:0071704,GO:0090304,GO:1901360
	Orylat10217	nup93	NUP93	31140077		Orylat_HNI_07724	nup93	NUP93	30199273	100	GO:0000003,GO:0000070,GO:0000132,GO:0000226,GO:0000278,GO:0000280,GO:0000819,GO:0001655,GO:0001667,GO:0001822,GO:0002064,GO:0003006,GO:0003674,GO:0003676,GO:0003677,GO:0003682,GO:0005198,GO:0005488,GO:0005515,GO:0005575,GO:0005622,GO:0005623,GO:0005634,GO:0005635,GO:0005643,GO:0006323,GO:0006403,GO:0006405,GO:0006406,GO:0006606,GO:0006611,GO:0006810,GO:0006886,GO:0006913,GO:0006928,GO:0006996,GO:…
	Orylat10218	LOC101173463	-	31176601		Orylat_HNI_07725	LOC101173463	-	30239509	98.02	-
	Orylat10219	LOC101157290	MMP15	31180589		Orylat_HNI_07726	LOC101157290	MMP15	30243457	98.57	GO:0000003,GO:0000902,GO:0000904,GO:0001704,GO:0001706,GO:0001838,GO:0002009,GO:0002165,GO:0002218,GO:0002253,GO:0002376,GO:0002682,GO:0002684,GO:0003007,GO:0003143,GO:0003144,GO:0003313,GO:0003314,GO:0003315,GO:0003318,GO:0003319,GO:0003674,GO:0003824,GO:0004175,GO:0004177,GO:0004222,GO:0005488,GO:0005575,GO:0005623,GO:0005886,GO:0005887,GO:0006464,GO:0006508,GO:0006807,GO:0006928,GO:0006929,GO:…
	Orylat10220	-	-	31201093		-	-	-	-	-	-
	Orylat10221	LOC105354271	CNGB1	31203872		Orylat_HNI_07727	LOC105354271	CNGB1	30269988	99.08	GO:0000139,GO:0000166,GO:0000902,GO:0001558,GO:0001750,GO:0001894,GO:0001895,GO:0003008,GO:0003674,GO:0005215,GO:0005216,GO:0005217,GO:0005221,GO:0005223,GO:0005244,GO:0005249,GO:0005261,GO:0005267,GO:0005488,GO:0005515,GO:0005575,GO:0005622,GO:0005623,GO:0005737,GO:0005794,GO:0005798,GO:0005886,GO:0005887,GO:0005929,GO:0006355,GO:0006357,GO:0006810,GO:0006811,GO:0006812,GO:0006813,GO:0006935,GO:…
	-	-	-	-		Orylat_HNI_07728	-	CNGB1	30276964	-	GO:0000139,GO:0000166,GO:0000902,GO:0001558,GO:0001750,GO:0001894,GO:0001895,GO:0003008,GO:0003674,GO:0005215,GO:0005216,GO:0005217,GO:0005221,GO:0005223,GO:0005244,GO:0005249,GO:0005261,GO:0005267,GO:0005488,GO:0005515,GO:0005575,GO:0005622,GO:0005623,GO:0005737,GO:0005794,GO:0005798,GO:0005886,GO:0005887,GO:0005929,GO:0006355,GO:0006357,GO:0006810,GO:0006811,GO:0006812,GO:0006813,GO:0006935,GO:…
	Orylat10222	LOC101157535	CNGB1	31220035		Orylat_HNI_07729	LOC101157535	CNGB1	30285616	98.82	GO:0000139,GO:0000166,GO:0000902,GO:0001558,GO:0001750,GO:0001894,GO:0001895,GO:0003008,GO:0003674,GO:0005215,GO:0005216,GO:0005217,GO:0005221,GO:0005223,GO:0005244,GO:0005249,GO:0005261,GO:0005267,GO:0005488,GO:0005515,GO:0005575,GO:0005622,GO:0005623,GO:0005737,GO:0005794,GO:0005798,GO:0005886,GO:0005887,GO:0005929,GO:0006355,GO:0006357,GO:0006810,GO:0006811,GO:0006812,GO:0006813,GO:0006935,GO:…
	Orylat10223	LOC101157774	LRRC29	31229360		Orylat_HNI_07730	LOC101157774	LRRC29	30296248	98.62	GO:0000151,GO:0005575,GO:0005622,GO:0005623,GO:0006508,GO:0006511,GO:0006807,GO:0008150,GO:0008152,GO:0009056,GO:0009057,GO:0009987,GO:0010498,GO:0019005,GO:0019538,GO:0019941,GO:0030163,GO:0031146,GO:0031461,GO:0032991,GO:0043161,GO:0043170,GO:0043632,GO:0044237,GO:0044238,GO:0044248,GO:0044257,GO:0044260,GO:0044265,GO:0044267,GO:0044424,GO:0044464,GO:0051603,GO:0071704,GO:1901564,GO:1901565,GO:…
	Orylat10224	LOC101173701	ELMO3	31236834		Orylat_HNI_07731	LOC101173701	ELMO3	30301547	99.72	GO:0000003,GO:0000132,GO:0000226,GO:0000278,GO:0000768,GO:0001667,GO:0002064,GO:0002065,GO:0002066,GO:0003002,GO:0003006,GO:0003674,GO:0005488,GO:0005515,GO:0005543,GO:0005547,GO:0005575,GO:0005622,GO:0005623,GO:0005634,GO:0005737,GO:0005886,GO:0006810,GO:0006897,GO:0006909,GO:0006911,GO:0006915,GO:0006928,GO:0006949,GO:0006996,GO:0007010,GO:0007015,GO:0007017,GO:0007049,GO:0007163,GO:0007275,GO:…
	Orylat10225	e2f4	E2F4	31264235		Orylat_HNI_07732	e2f4	E2F4	30330655	98.97	GO:0000003,GO:0000075,GO:0000077,GO:0000082,GO:0000083,GO:0000122,GO:0000226,GO:0000228,GO:0000278,GO:0000785,GO:0000790,GO:0000976,GO:0000977,GO:0000978,GO:0000981,GO:0000982,GO:0000987,GO:0001012,GO:0001067,GO:0001077,GO:0001228,GO:0002064,GO:0002065,GO:0002066,GO:0002164,GO:0002376,GO:0002520,GO:0002682,GO:0003006,GO:0003008,GO:0003013,GO:0003674,GO:0003676,GO:0003677,GO:0003682,GO:0003690,GO:…
	-	-	-	-		Orylat_HNI_07733	c6h12orf4	C12orf4	30344316	-	GO:0002682,GO:0002684,GO:0002694,GO:0002697,GO:0002699,GO:0002703,GO:0002886,GO:0005575,GO:0005622,GO:0005623,GO:0005737,GO:0008150,GO:0017157,GO:0032386,GO:0032879,GO:0033003,GO:0033006,GO:0043300,GO:0043304,GO:0044424,GO:0044464,GO:0048518,GO:0048583,GO:0050776,GO:0050789,GO:0050794,GO:0050865,GO:0051046,GO:0051049,GO:0060341,GO:0060627,GO:0065007,GO:1903305,GO:1903530
QTL6-2	Orylat10227	slc45a3	slc45a3	31298821		Orylat_HNI_07734	slc45a3	slc45a3	30365065	98.77	-
	Orylat10228	fgf6	FGF6	31332254		Orylat_HNI_07735	fgf6	FGF6	30398328	100	GO:0000165,GO:0001501,GO:0001502,GO:0003674,GO:0003824,GO:0004672,GO:0004713,GO:0005085,GO:0005088,GO:0005102,GO:0005488,GO:0005515,GO:0005575,GO:0005576,GO:0005615,GO:0005623,GO:0005886,GO:0006464,GO:0006468,GO:0006629,GO:0006644,GO:0006650,GO:0006661,GO:0006793,GO:0006796,GO:0006807,GO:0007154,GO:0007165,GO:0007166,GO:0007167,GO:0007169,GO:0007267,GO:0007275,GO:0008083,GO:0008150,GO:0008152,GO:…
	Orylat10229	LOC101158272	-	31343701		Orylat_HNI_07736	LOC101158272	-	30411364	99.14	-
	Orylat10230	LOC101174663	tigar	31348236		Orylat_HNI_07737	LOC101174663	tigar	30415899	97.79	GO:0003674,GO:0003824,GO:0004083,GO:0004331,GO:0005575,GO:0005622,GO:0005623,GO:0005634,GO:0005737,GO:0005739,GO:0005740,GO:0005741,GO:0005829,GO:0006003,GO:0006793,GO:0006796,GO:0008150,GO:0008152,GO:0009987,GO:0016020,GO:0016311,GO:0016787,GO:0016788,GO:0016791,GO:0019203,GO:0019637,GO:0019867,GO:0030388,GO:0031090,GO:0031966,GO:0031967,GO:0031968,GO:0031975,GO:0034416,GO:0042578,GO:0043226,GO:…
	-	-	-	-		Orylat_HNI_07738	-	tigar	30419296	-	GO:0003674,GO:0003824,GO:0004083,GO:0004331,GO:0005575,GO:0005622,GO:0005623,GO:0005634,GO:0005737,GO:0005739,GO:0005740,GO:0005741,GO:0005829,GO:0006003,GO:0006793,GO:0006796,GO:0008150,GO:0008152,GO:0009987,GO:0016020,GO:0016311,GO:0016787,GO:0016788,GO:0016791,GO:0019203,GO:0019637,GO:0019867,GO:0030388,GO:0031090,GO:0031966,GO:0031967,GO:0031968,GO:0031975,GO:0034416,GO:0042578,GO:0043226,GO:…
	Orylat10231	LOC101174910	CCND2	31354829		Orylat_HNI_07739	LOC101174910	CCND2	30422609	100	GO:0000003,GO:0000079,GO:0000082,GO:0000278,GO:0000307,GO:0000785,GO:0001541,GO:0001558,GO:0001889,GO:0001932,GO:0001934,GO:0002119,GO:0002164,GO:0003006,GO:0003008,GO:0003674,GO:0005488,GO:0005515,GO:0005575,GO:0005622,GO:0005623,GO:0005634,GO:0005635,GO:0005654,GO:0005694,GO:0005730,GO:0005737,GO:0005829,GO:0006275,GO:0006996,GO:0007005,GO:0007049,GO:0007275,GO:0007276,GO:0007283,GO:0007346,GO:…
	-	-	-	-		Orylat_HNI_07740	LOC111947819	-	30666982	-	-
QTL6-3	Orylat10236	cdh13	CDH13	31615216		Orylat_HNI_07741	cdh13	CDH13	30687946	99.44	GO:0001525,GO:0001568,GO:0001667,GO:0001936,GO:0001938,GO:0001944,GO:0001952,GO:0001954,GO:0002040,GO:0003674,GO:0005488,GO:0005515,GO:0005575,GO:0005576,GO:0005615,GO:0005622,GO:0005623,GO:0005737,GO:0005886,GO:0005901,GO:0006355,GO:0006357,GO:0006928,GO:0007154,GO:0007155,GO:0007156,GO:0007162,GO:0007165,GO:0007264,GO:0007265,GO:0007266,GO:0007275,GO:0008150,GO:0008283,GO:0008284,GO:0008285,GO:…
	Orylat10238	-	-	31979635		-	-	-	-	-	-
	Orylat10239	mlycd	MLYCD	32044793		Orylat_HNI_07742	mlycd	MLYCD	31127127	99.6	GO:0002931,GO:0003674,GO:0003824,GO:0005102,GO:0005488,GO:0005515,GO:0005575,GO:0005622,GO:0005623,GO:0005737,GO:0005739,GO:0005759,GO:0005777,GO:0005782,GO:0005829,GO:0006082,GO:0006084,GO:0006085,GO:0006109,GO:0006139,GO:0006163,GO:0006164,GO:0006195,GO:0006605,GO:0006625,GO:0006629,GO:0006631,GO:0006633,GO:0006637,GO:0006725,GO:0006732,GO:0006753,GO:0006790,GO:0006793,GO:0006796,GO:0006807,GO:…
	Orylat10240	LOC101159011	-	32062965		Orylat_HNI_07743	LOC101159011	-	31147299	99.6	-
	-	-	-	-		Orylat_HNI_07744	-	-	31154847	-	-
	Orylat10241	hsbp1	HSBP1	32097414		Orylat_HNI_07745	hsbp1	HSBP1	31175706	100	GO:0000122,GO:0001704,GO:0001706,GO:0003008,GO:0003012,GO:0003674,GO:0003712,GO:0003714,GO:0005488,GO:0005515,GO:0005575,GO:0005622,GO:0005623,GO:0005634,GO:0005654,GO:0005856,GO:0006355,GO:0006357,GO:0006936,GO:0007275,GO:0007369,GO:0007444,GO:0007492,GO:0008150,GO:0009653,GO:0009790,GO:0009888,GO:0009889,GO:0009890,GO:0009892,GO:0009987,GO:0010468,GO:0010556,GO:0010558,GO:0010605,GO:0010629,GO:…
	Orylat10242	LOC101175396	-	32100213		Orylat_HNI_07746	LOC101175396	-	31178342	99.18	-
	Orylat10243	kcng4	KCNG4	32168729		Orylat_HNI_07747	kcng4	KCNG4	31237761	99.44	GO:0003674,GO:0005215,GO:0005216,GO:0005244,GO:0005249,GO:0005251,GO:0005261,GO:0005267,GO:0005488,GO:0005515,GO:0005575,GO:0005623,GO:0005886,GO:0006810,GO:0006811,GO:0006812,GO:0006813,GO:0008150,GO:0008324,GO:0009987,GO:0015075,GO:0015077,GO:0015079,GO:0015267,GO:0015318,GO:0015672,GO:0016020,GO:0016021,GO:0022803,GO:0022832,GO:0022836,GO:0022838,GO:0022839,GO:0022843,GO:0022857,GO:0022890,GO:…
	Orylat10244	LOC110015208	-	32254360		-	-	-	-	-	-
	Orylat10245	LOC111947519	-	32258992		-	-	-	-	-	-
	-	-	-	-		Orylat_HNI_07748	-	-	31275416	-	-
	Orylat10246	LOC101159501	-	32264222		Orylat_HNI_07749	LOC101159501	-	31325652	99.8	-
	Orylat10247	wfdc1	WFDC1	32287633		Orylat_HNI_07750	wfdc1	WFDC1	31345597	99.52	GO:0001558,GO:0005575,GO:0005576,GO:0005615,GO:0008150,GO:0008285,GO:0009719,GO:0009725,GO:0010033,GO:0014070,GO:0030308,GO:0031347,GO:0031348,GO:0032101,GO:0032102,GO:0032355,GO:0033993,GO:0040008,GO:0042127,GO:0042221,GO:0042493,GO:0044421,GO:0045926,GO:0048519,GO:0048523,GO:0048583,GO:0048585,GO:0050678,GO:0050680,GO:0050727,GO:0050728,GO:0050789,GO:0050794,GO:0050896,GO:0051128,GO:0061041,GO:…
	Orylat10248	LOC101159741	DYRK4	32302295		Orylat_HNI_07751	LOC101159741	DYRK4	31362340	99.46	GO:0000166,GO:0003008,GO:0003674,GO:0003824,GO:0004672,GO:0004674,GO:0005488,GO:0005524,GO:0005575,GO:0005622,GO:0005623,GO:0005737,GO:0005829,GO:0006464,GO:0006468,GO:0006793,GO:0006796,GO:0006807,GO:0007600,GO:0007606,GO:0007608,GO:0007610,GO:0007635,GO:0008144,GO:0008150,GO:0008152,GO:0009314,GO:0009416,GO:0009628,GO:0009966,GO:0009967,GO:0009987,GO:0010646,GO:0010647,GO:0016301,GO:0016310,GO:…
	Orylat10249	ndufa9	NDUFA9	32326363		Orylat_HNI_07752	ndufa9	NDUFA9	31384282	99.48	GO:0003674,GO:0003824,GO:0003954,GO:0005488,GO:0005575,GO:0005622,GO:0005623,GO:0005634,GO:0005654,GO:0005737,GO:0005739,GO:0005740,GO:0005743,GO:0005746,GO:0005747,GO:0005759,GO:0006091,GO:0006119,GO:0006120,GO:0006139,GO:0006163,GO:0006725,GO:0006732,GO:0006733,GO:0006743,GO:0006744,GO:0006753,GO:0006793,GO:0006796,GO:0006807,GO:0006810,GO:0006811,GO:0006812,GO:0006814,GO:0006996,GO:0007005,GO:…
	Orylat10250	LOC101159988	GALNT8	32330014		Orylat_HNI_07753	LOC101159988	GALNT8	31388346	94.51	GO:0000139,GO:0003674,GO:0003824,GO:0004653,GO:0005215,GO:0005216,GO:0005244,GO:0005249,GO:0005251,GO:0005261,GO:0005267,GO:0005575,GO:0005622,GO:0005623,GO:0005737,GO:0005794,GO:0005886,GO:0005887,GO:0006464,GO:0006486,GO:0006493,GO:0006807,GO:0006810,GO:0006811,GO:0006812,GO:0006813,GO:0008076,GO:0008150,GO:0008152,GO:0008194,GO:0008324,GO:0008376,GO:0009058,GO:0009059,GO:0009100,GO:0009101,GO:…
	Orylat10251	LOC101155347	RIBC2	32336999		Orylat_HNI_07754	LOC101155347	RIBC2	31395241	99.42	-
	Orylat10252	LOC101155598	CECR1	32339437		Orylat_HNI_07755	LOC101155598	CECR1	31398077	97.6	GO:0000003,GO:0000323,GO:0001664,GO:0001775,GO:0002164,GO:0002252,GO:0002263,GO:0002274,GO:0002275,GO:0002283,GO:0002366,GO:0002376,GO:0002443,GO:0002444,GO:0002446,GO:0002520,GO:0003006,GO:0003674,GO:0003824,GO:0004000,GO:0005102,GO:0005488,GO:0005515,GO:0005575,GO:0005576,GO:0005615,GO:0005622,GO:0005623,GO:0005737,GO:0005764,GO:0005766,GO:0005773,GO:0005775,GO:0006109,GO:0006139,GO:0006144,GO:…
	Orylat10253	LOC101160234	CECR2	32345860		Orylat_HNI_07756	LOC101160234	CECR2	31404600	98.19	GO:0000003,GO:0000228,GO:0000737,GO:0000785,GO:0000790,GO:0000791,GO:0000910,GO:0001838,GO:0001841,GO:0001842,GO:0001843,GO:0002009,GO:0003008,GO:0005575,GO:0005622,GO:0005623,GO:0005634,GO:0005694,GO:0005719,GO:0006139,GO:0006259,GO:0006308,GO:0006309,GO:0006325,GO:0006338,GO:0006725,GO:0006807,GO:0006810,GO:0006915,GO:0006921,GO:0006996,GO:0007010,GO:0007049,GO:0007275,GO:0007338,GO:0007399,GO:…
	Orylat10254	LOC101160478	SLC25A18	32388924		Orylat_HNI_07757	LOC101160478	SLC25A18	31444864	80.36	GO:0003333,GO:0003674,GO:0005215,GO:0005280,GO:0005283,GO:0005310,GO:0005313,GO:0005314,GO:0005326,GO:0005328,GO:0005342,GO:0005343,GO:0005416,GO:0005575,GO:0005622,GO:0005623,GO:0005737,GO:0005739,GO:0005740,GO:0005743,GO:0006810,GO:0006811,GO:0006812,GO:0006814,GO:0006820,GO:0006835,GO:0006836,GO:0006839,GO:0006855,GO:0006865,GO:0008150,GO:0008324,GO:0008509,GO:0008514,GO:0015075,GO:0015077,GO:…
	Orylat10255	LOC101155846	ATP6V1E1	32397583		Orylat_HNI_07758	LOC101155846	ATP6V1E1	31456787	99.12	GO:0000041,GO:0000221,GO:0001763,GO:0002009,GO:0003674,GO:0003824,GO:0005215,GO:0005488,GO:0005515,GO:0005575,GO:0005622,GO:0005623,GO:0005737,GO:0005768,GO:0005773,GO:0005774,GO:0005829,GO:0005886,GO:0005902,GO:0006810,GO:0006811,GO:0006812,GO:0006826,GO:0007154,GO:0007165,GO:0007166,GO:0007167,GO:0007169,GO:0007275,GO:0007424,GO:0007430,GO:0008104,GO:0008150,GO:0008286,GO:0008324,GO:0008553,GO:…
	-	-	-	-		Orylat_HNI_07759	-	ATP6V1E1	31459428	-	GO:0000041,GO:0000221,GO:0001763,GO:0002009,GO:0003674,GO:0003824,GO:0005215,GO:0005488,GO:0005515,GO:0005575,GO:0005622,GO:0005623,GO:0005737,GO:0005768,GO:0005773,GO:0005774,GO:0005829,GO:0005886,GO:0005902,GO:0006810,GO:0006811,GO:0006812,GO:0006826,GO:0007154,GO:0007165,GO:0007166,GO:0007167,GO:0007169,GO:0007275,GO:0007424,GO:0007430,GO:0008104,GO:0008150,GO:0008286,GO:0008324,GO:0008553,GO:…
	Orylat10256	bcl2l13	BCL2L13	32402583		Orylat_HNI_07760	bcl2l13	BCL2L13	31462014	97.1	GO:0003674,GO:0005575,GO:0005622,GO:0005623,GO:0005737,GO:0005739,GO:0006915,GO:0006919,GO:0008047,GO:0008150,GO:0008219,GO:0008656,GO:0009893,GO:0009987,GO:0010604,GO:0010941,GO:0010942,GO:0010950,GO:0010952,GO:0012501,GO:0016020,GO:0016021,GO:0016504,GO:0016505,GO:0019222,GO:0030162,GO:0030234,GO:0031224,GO:0031323,GO:0031325,GO:0032268,GO:0032270,GO:0042981,GO:0043028,GO:0043065,GO:0043067,GO:…
	Orylat10257	LOC101156492	-	32413199		Orylat_HNI_07761	LOC101156492	-	31472483	97.93	-
	Orylat10258	LOC101156733	WEE2	32416211		Orylat_HNI_07762	LOC101156733	WEE2	31475911	98.77	GO:0000003,GO:0000075,GO:0000079,GO:0000226,GO:0000278,GO:0000280,GO:0001700,GO:0001932,GO:0001933,GO:0003674,GO:0003824,GO:0004672,GO:0004713,GO:0005488,GO:0005515,GO:0005575,GO:0005622,GO:0005623,GO:0005634,GO:0005654,GO:0005737,GO:0005829,GO:0006464,GO:0006468,GO:0006469,GO:0006793,GO:0006796,GO:0006807,GO:0006996,GO:0006997,GO:0007010,GO:0007017,GO:0007049,GO:0007051,GO:0007093,GO:0007098,GO:…
	Orylat10259	LOC101160730	KIAA1147	32422630		Orylat_HNI_07763	LOC101160730	KIAA1147	31481417	99.37	GO:0005575,GO:0005622,GO:0005623,GO:0005737,GO:0008150,GO:0044424,GO:0044464,GO:0051179
	Orylat10260	agk	AGK	32430462		Orylat_HNI_07764	agk	AGK	31489158	93.38	GO:0000003,GO:0001727,GO:0001729,GO:0003674,GO:0003824,GO:0005575,GO:0005622,GO:0005623,GO:0005737,GO:0005739,GO:0005740,GO:0005741,GO:0005743,GO:0005758,GO:0005829,GO:0006605,GO:0006626,GO:0006629,GO:0006643,GO:0006644,GO:0006650,GO:0006665,GO:0006672,GO:0006793,GO:0006796,GO:0006807,GO:0006810,GO:0006839,GO:0006886,GO:0006928,GO:0006996,GO:0007005,GO:0007006,GO:0007007,GO:0007276,GO:0007280,GO:…
	Orylat10261	nup205	NUP205	32435195		Orylat_HNI_07765	nup205	NUP205	31493755	99.5	GO:0000132,GO:0000226,GO:0000278,GO:0003674,GO:0005198,GO:0005488,GO:0005515,GO:0005575,GO:0005622,GO:0005623,GO:0005634,GO:0005635,GO:0005643,GO:0006403,GO:0006405,GO:0006406,GO:0006606,GO:0006611,GO:0006810,GO:0006886,GO:0006913,GO:0006996,GO:0006997,GO:0006999,GO:0007010,GO:0007017,GO:0007049,GO:0007088,GO:0007163,GO:0007275,GO:0007346,GO:0008104,GO:0008150,GO:0008152,GO:0009605,GO:0009628,GO:…
	Orylat10262	LOC111947549	-	32454651		-	-	-	-	-	-
	Orylat10263	LOC105354300	-	32461238		-	-	-	-	-	-
	-	-	-	-		Orylat_HNI_07766	LOC110014088	-	31517708	-	-
	Orylat10264	fgd4	FGD4	32470565		Orylat_HNI_07767	fgd4	FGD4	31525742	98.44	GO:0000165,GO:0000187,GO:0000902,GO:0001726,GO:0001932,GO:0001934,GO:0002064,GO:0003674,GO:0003779,GO:0005085,GO:0005088,GO:0005089,GO:0005488,GO:0005515,GO:0005575,GO:0005622,GO:0005623,GO:0005737,GO:0005794,GO:0005829,GO:0005856,GO:0005938,GO:0006464,GO:0006468,GO:0006793,GO:0006796,GO:0006807,GO:0006950,GO:0006996,GO:0007010,GO:0007154,GO:0007165,GO:0007186,GO:0007254,GO:0007257,GO:0008092,GO:…
a HNI-II genome
b HdrR-II1 genome
c Mainly HdrR-II1 genome but partially HNI-II
